# Supplementary material for: MinION Sequencing of Fungi in Sub-Saharan African Air and a Novel LAMP Assay for Rapid Detection of the Tropical Phytopathogenic Genus Lasiodiplodia
Source: Pathogens. 2024 Apr 17;13(4):330. doi: 10.3390/pathogens13040330 (PMC11053906; doi:10.3390/pathogens13040330)
Supplement: Supplementary file 1 [file pathogens-13-00330-s001.zip › File S1/Supplementary data 1.xlsx]

## Sheet: Phylum 
OTU	21GH006	21GH008	21GH010	21GH012	21GH014	21GH015	21GH016	21GH017	21GH018	21GH020	Taxonomic lineage
Ascomycota	8.77413	64.3974	20.496	83.6992	83.5498	80.4443	42.1726	41.7192	45.043	66.5747	Eukaryota;Ascomycota
Basidiomycota	69.7167	19.8941	71.6852	6.73732	4.97835	7.32309	13.7983	19.0824	19.3981	12.8636	Eukaryota;Basidiomycota
Chytridiomycota	0	0	0	0	0	0.02743	0	0	0	0	Eukaryota;Chytridiomycota
Mucoromycota	10.2783	0.27736	0.10121	0.0757	2.70563	0.87767	26.7687	10.1084	0.42994	1.85557	Eukaryota;Mucoromycota
unkn. Eukaryota(d)	11.2309	15.4312	7.71761	9.48776	8.76623	11.3275	17.2604	29.09	35.129	18.7061	Eukaryota;unkn. Eukaryota(d)

## Sheet: Class 
OTU	21GH006	21GH008	21GH010	21GH012	21GH014	21GH015	21GH016	21GH017	21GH018	21GH020	Taxonomic lineage
Agaricomycetes	67.7112	0.98336	57.7682	0.9841	2.38095	4.90949	9.38284	8.59592	0.50582	1.88064	Eukaryota;Basidiomycota;Agaricomycetes
Agaricostilbomycetes	0	0	0.22773	0	0	0	0	0	0	0	Eukaryota;Basidiomycota;Agaricostilbomycetes
Chytridiomycetes	0	0	0	0	0	0.02743	0	0	0	0	Eukaryota;Chytridiomycota;Chytridiomycetes
Cystobasidiomycetes	0.80221	6.45487	4.1751	3.73454	0	0.02743	0	0.05042	0.02529	0.05015	Eukaryota;Basidiomycota;Cystobasidiomycetes
Dothideomycetes	4.08624	54.3117	14.2206	68.3068	8.22511	46.1328	34.2699	19.6118	22.3065	26.5296	Eukaryota;Ascomycota;Dothideomycetes
Eurotiomycetes	0.80221	1.33636	2.42915	4.87005	6.27706	2.05705	0.37632	2.47038	1.26454	2.75827	Eukaryota;Ascomycota;Eurotiomycetes
Lecanoromycetes	0	0	0	0.0757	0	0.63083	0	0	0	0.2006	Eukaryota;Ascomycota;Lecanoromycetes
Leotiomycetes	0	0	0	0	0	0.13714	0	0	0	0.02508	Eukaryota;Ascomycota;Leotiomycetes
Malasseziomycetes	1.1281	1.28593	0.25304	0.0757	0.21645	0.24685	2.73457	3.22662	0.10116	6.31896	Eukaryota;Basidiomycota;Malasseziomycetes
Microbotryomycetes	0	0.12607	0.83502	0.05047	0.10823	0.02743	0.55193	5.57096	0.02529	0.07523	Eukaryota;Basidiomycota;Microbotryomycetes
Orbiliomycetes	0	0	0	0	0.10823	0.52112	0	0	0	0	Eukaryota;Ascomycota;Orbiliomycetes
Pezizomycetes	0.22562	0	0	0	0.10823	0	0.02509	0.15125	0	0	Eukaryota;Ascomycota;Pezizomycetes
Saccharomycetes	0	0.02521	0.0253	0.05047	0	0.02743	0.6272	0.45374	0	0	Eukaryota;Ascomycota;Saccharomycetes
Sordariomycetes	1.95538	8.01815	3.66903	10.0177	67.316	26.1657	3.83843	14.9483	5.41224	31.2939	Eukaryota;Ascomycota;Sordariomycetes
Spiculogloeomycetes	0	0	0.40486	0.1514	0	0	0	0	0	0	Eukaryota;Basidiomycota;Spiculogloeomycetes
Tremellomycetes	0.07521	0.27736	0.91093	0.12617	1.08225	1.72792	0.05018	0.93269	18.1588	4.36309	Eukaryota;Basidiomycota;Tremellomycetes
unkn. Ascomycota(p)	1.70469	0.706	0.15182	0.3785	1.51515	4.77235	3.03562	4.08369	16.0597	5.7673	Eukaryota;Ascomycota;unkn. Ascomycota(p)
unkn. Basidiomycota(p)	0	10.4892	7.11032	1.61494	0.10823	0.38398	0.92825	0.45374	0.05058	0.12538	Eukaryota;Basidiomycota;unkn. Basidiomycota(p)
unkn. Eukaryota(d)	11.2309	15.4312	7.71761	9.48776	8.76623	11.3275	17.2604	29.09	35.129	18.7061	Eukaryota;unkn. Eukaryota(d);unkn. Eukaryota(d)
unkn. Mucoromycota(p)	10.2783	0.27736	0.10121	0.0757	2.70563	0.87767	26.7687	10.1084	0.42994	1.85557	Eukaryota;Mucoromycota;unkn. Mucoromycota(p)
Ustilaginomycetes	0	0.27736	0	0	1.08225	0	0.15053	0.25208	0.53111	0.05015	Eukaryota;Basidiomycota;Ustilaginomycetes

## Sheet: Order 
OTU	21GH006	21GH008	21GH010	21GH012	21GH014	21GH015	21GH016	21GH017	21GH018	21GH020	Taxonomic lineage
Agaricales	1.52921	0.27736	14.3219	0.32803	1.40693	1.67307	6.29704	8.09176	0.10116	0.1003	Eukaryota;Basidiomycota;Agaricomycetes;Agaricales
Annulatascales	0	0	0.0253	0	0	0.49369	0	0	0	0	Eukaryota;Ascomycota;Sordariomycetes;Annulatascales
Auriculariales	0	0	0	0	0	1.53593	0.80281	0.02521	0	0	Eukaryota;Basidiomycota;Agaricomycetes;Auriculariales
Botryosphaeriales	1.47907	8.67373	0.93623	4.87005	0.21645	4.25123	7.4009	0	0.02529	0.12538	Eukaryota;Ascomycota;Dothideomycetes;Botryosphaeriales
Caliciales	0	0	0	0	0	0.08228	0	0	0	0	Eukaryota;Ascomycota;Lecanoromycetes;Caliciales
Candelariales	0	0	0	0.02523	0	0	0	0	0	0	Eukaryota;Ascomycota;Lecanoromycetes;Candelariales
Cantharellales	0	0	0.20243	0.20187	0	0.10971	0	0	0.10116	0	Eukaryota;Basidiomycota;Agaricomycetes;Cantharellales
Capnodiales	0.42617	23.651	6.47773	46.0257	2.38095	4.03182	4.81686	4.31056	16.8943	15.4213	Eukaryota;Ascomycota;Dothideomycetes;Capnodiales
Chaetothyriales	0.02507	1.26072	2.35324	4.54201	4.7619	1.48108	0	1.23519	0.05058	0.5015	Eukaryota;Ascomycota;Eurotiomycetes;Chaetothyriales
Coniochaetales	0	0	0	0	0	0.74054	0	0	0	0	Eukaryota;Ascomycota;Sordariomycetes;Coniochaetales
Corticiales	1.17824	0	0	0.02523	0	0.02743	0.05018	0.02521	0	0.02508	Eukaryota;Basidiomycota;Agaricomycetes;Corticiales
Cystobasidiales	0.80221	6.37922	3.26417	3.65884	0	0.02743	0	0.05042	0.02529	0.02508	Eukaryota;Basidiomycota;Cystobasidiomycetes;Cystobasidiales
Cystofilobasidiales	0	0	0	0	0	0	0	0.05042	0	0.07523	Eukaryota;Basidiomycota;Tremellomycetes;Cystofilobasidiales
Diaporthales	0	0.02521	0	0	0	0.63083	0	0	0	0	Eukaryota;Ascomycota;Sordariomycetes;Diaporthales
Dothideales	0	0	0	0.27757	0	0	0	0	0	0	Eukaryota;Ascomycota;Dothideomycetes;Dothideales
Erysiphales	0	0	0	0	0	0.05485	0	0	0	0	Eukaryota;Ascomycota;Leotiomycetes;Erysiphales
Eurotiales	0.77714	0.07564	0.07591	0.32803	1.51515	0.54855	0.37632	1.23519	1.21396	2.25677	Eukaryota;Ascomycota;Eurotiomycetes;Eurotiales
Filobasidiales	0	0	0	0.02523	0.4329	0	0	0.68062	0.05058	4.03711	Eukaryota;Basidiomycota;Tremellomycetes;Filobasidiales
Gloeophyllales	0	0	0	0.02523	0	0.02743	0	0	0	0	Eukaryota;Basidiomycota;Agaricomycetes;Gloeophyllales
Glomerellales	0.15041	0.02521	0	0	0.64935	0.3017	0	0	0	0.02508	Eukaryota;Ascomycota;Sordariomycetes;Glomerellales
Gomphales	0	0	0	0	0	0.02743	0	0	0	0	Eukaryota;Basidiomycota;Agaricomycetes;Gomphales
Gromochytriales	0	0	0	0	0	0.02743	0	0	0	0	Eukaryota;Chytridiomycota;Chytridiomycetes;Gromochytriales
Helotiales	0	0	0	0	0	0.05485	0	0	0	0.02508	Eukaryota;Ascomycota;Leotiomycetes;Helotiales
Hymenochaetales	64.8283	0.45386	0.10121	0.12617	0.8658	0.43884	0.35123	0.27729	0.22762	0.47643	Eukaryota;Basidiomycota;Agaricomycetes;Hymenochaetales
Hypocreales	0.17548	7.28694	1.64474	8.85693	66.4502	22.0516	1.58053	11.1923	4.32473	30.7172	Eukaryota;Ascomycota;Sordariomycetes;Hypocreales
Hysteriales	0	0	0	0	0	0.02743	0	0	0	0	Eukaryota;Ascomycota;Dothideomycetes;Hysteriales
Lecanorales	0	0	0	0	0	0.46626	0	0	0	0.07523	Eukaryota;Ascomycota;Lecanoromycetes;Lecanorales
Magnaporthales	0.37603	0.02521	0.65789	0.02523	0.10823	0.13714	0.15053	0.80665	0.20233	0	Eukaryota;Ascomycota;Sordariomycetes;Magnaporthales
Malasseziales	1.1281	1.28593	0.25304	0.0757	0.21645	0.24685	2.73457	3.22662	0.10116	6.31896	Eukaryota;Basidiomycota;Malasseziomycetes;Malasseziales
Meliolales	0	0	0	0	0	0.02743	0	0	0	0	Eukaryota;Ascomycota;Sordariomycetes;Meliolales
Mucorales	10.2783	0.27736	0.10121	0.0757	2.70563	0.87767	26.7687	10.1084	0.42994	1.85557	Eukaryota;Mucoromycota;unkn. Mucoromycota(p);Mucorales
Myriangiales	0	0	0	0	0	0.05485	0	0	0	0	Eukaryota;Ascomycota;Dothideomycetes;Myriangiales
Myrmecridiales	0	0	0	0	0	0.13714	0	0	0	0	Eukaryota;Ascomycota;Sordariomycetes;Myrmecridiales
Mytilinidiales	0	0	0	0.05047	0	0	0	0	0	0	Eukaryota;Ascomycota;Dothideomycetes;Mytilinidiales
Ophiostomatales	0	0	0	0	0	0.02743	0	0	0	0	Eukaryota;Ascomycota;Sordariomycetes;Ophiostomatales
Orbiliales	0	0	0	0	0.10823	0.52112	0	0	0	0	Eukaryota;Ascomycota;Orbiliomycetes;Orbiliales
Ostropales	0	0	0	0	0	0.02743	0	0	0	0	Eukaryota;Ascomycota;Lecanoromycetes;Ostropales
Patellariales	0	0	0.15182	0	0	0.05485	0	0	0	0	Eukaryota;Ascomycota;Dothideomycetes;Patellariales
Peltigerales	0	0	0	0	0	0	0	0	0	0.05015	Eukaryota;Ascomycota;Lecanoromycetes;Peltigerales
Pezizales	0.22562	0	0	0	0.10823	0	0.02509	0.05042	0	0	Eukaryota;Ascomycota;Pezizomycetes;Pezizales
Pleosporales	2.15593	20.6253	6.57895	16.9568	5.41126	37.2737	22.002	12.6292	5.18462	10.9579	Eukaryota;Ascomycota;Dothideomycetes;Pleosporales
Polyporales	0.15041	0.22693	42.915	0.27757	0.10823	0.74054	1.8565	0.17646	0.07587	1.25376	Eukaryota;Basidiomycota;Agaricomycetes;Polyporales
Russulales	0.02507	0.02521	0.22773	0	0	0.21942	0.02509	0	0	0.02508	Eukaryota;Basidiomycota;Agaricomycetes;Russulales
Saccharomycetales	0	0.02521	0.0253	0.05047	0	0.02743	0.6272	0.45374	0	0	Eukaryota;Ascomycota;Saccharomycetes;Saccharomycetales
Sordariales	0	0	0.0253	0.0757	0	0.02743	0	1.10915	0	0	Eukaryota;Ascomycota;Sordariomycetes;Sordariales
Spiculogloeales	0	0	0.40486	0.1514	0	0	0	0	0	0	Eukaryota;Basidiomycota;Spiculogloeomycetes;Spiculogloeales
Sporidiobolales	0	0.12607	0.83502	0.05047	0.10823	0.02743	0.55193	5.57096	0.02529	0.07523	Eukaryota;Basidiomycota;Microbotryomycetes;Sporidiobolales
Teloschistales	0	0	0	0	0	0.02743	0	0	0	0	Eukaryota;Ascomycota;Lecanoromycetes;Teloschistales
Thelephorales	0	0	0	0	0	0.05485	0	0	0	0	Eukaryota;Basidiomycota;Agaricomycetes;Thelephorales
Togniniales	0	0	0	0	0	0.02743	0	0	0	0	Eukaryota;Ascomycota;Sordariomycetes;Togniniales
Tremellales	0.02507	0	0.37955	0	0.21645	0.71311	0.05018	0.12604	2.85787	0.05015	Eukaryota;Basidiomycota;Tremellomycetes;Tremellales
Trichosphaeriales	0.10028	0.22693	0.27834	0.3028	0.10823	0.49369	0.15053	0.35291	0.70814	0.5015	Eukaryota;Ascomycota;Sordariomycetes;Trichosphaeriales
Trichosporonales	0.05014	0.27736	0.48077	0.10093	0.4329	0.93253	0	0.07562	15.0228	0.2006	Eukaryota;Basidiomycota;Tremellomycetes;Trichosporonales
Umbilicariales	0	0	0	0	0	0.02743	0	0	0	0.07523	Eukaryota;Ascomycota;Lecanoromycetes;Umbilicariales
unkn. Agaricomycetes(c)	0	0	0	0	0	0.05485	0	0	0	0	Eukaryota;Basidiomycota;Agaricomycetes;unkn. Agaricomycetes(c)
unkn. Agaricostilbomycetes(c)	0	0	0.22773	0	0	0	0	0	0	0	Eukaryota;Basidiomycota;Agaricostilbomycetes;unkn. Agaricostilbomycetes(c)
unkn. Ascomycota(p)	1.70469	0.706	0.15182	0.3785	1.51515	4.77235	3.03562	4.08369	16.0597	5.7673	Eukaryota;Ascomycota;unkn. Ascomycota(p);unkn. Ascomycota(p)
unkn. Basidiomycota(p)	0	10.4892	7.11032	1.61494	0.10823	0.38398	0.92825	0.45374	0.05058	0.12538	Eukaryota;Basidiomycota;unkn. Basidiomycota(p);unkn. Basidiomycota(p)
unkn. Cystobasidiomycetes(c)	0	0.07564	0.91093	0.0757	0	0	0	0	0	0.02508	Eukaryota;Basidiomycota;Cystobasidiomycetes;unkn. Cystobasidiomycetes(c)
unkn. Dothideomycetes(c)	0	1.31114	0.05061	0.0757	0.10823	0.02743	0.05018	2.67204	0.20233	0	Eukaryota;Ascomycota;Dothideomycetes;unkn. Dothideomycetes(c)
unkn. Eukaryota(d)	11.2309	15.4312	7.71761	9.48776	8.76623	11.3275	17.2604	29.09	35.129	18.7061	Eukaryota;unkn. Eukaryota(d);unkn. Eukaryota(d);unkn. Eukaryota(d)
unkn. Lecanoromycetes(c)	0	0	0	0.05047	0	0	0	0	0	0	Eukaryota;Ascomycota;Lecanoromycetes;unkn. Lecanoromycetes(c)
unkn. Leotiomycetes(c)	0	0	0	0	0	0.02743	0	0	0	0	Eukaryota;Ascomycota;Leotiomycetes;unkn. Leotiomycetes(c)
unkn. Pezizomycetes(c)	0	0	0	0	0	0	0	0.10083	0	0	Eukaryota;Ascomycota;Pezizomycetes;unkn. Pezizomycetes(c)
unkn. Sordariomycetes(c)	0.17548	0	0.0253	0	0	0.05485	0.02509	0	0	0	Eukaryota;Ascomycota;Sordariomycetes;unkn. Sordariomycetes(c)
unkn. Tremellomycetes(c)	0	0	0.05061	0	0	0.08228	0	0	0.22762	0	Eukaryota;Basidiomycota;Tremellomycetes;unkn. Tremellomycetes(c)
Ustilaginales	0	0.27736	0	0	1.08225	0	0.15053	0.25208	0.53111	0.05015	Eukaryota;Basidiomycota;Ustilaginomycetes;Ustilaginales
Valsariales	0	0.05043	0	0.05047	0	0.16456	0	0	0	0.02508	Eukaryota;Ascomycota;Dothideomycetes;Valsariales
Venturiales	0.02507	0	0.0253	0	0.10823	0.24685	0	0	0	0	Eukaryota;Ascomycota;Dothideomycetes;Venturiales
Verrucariales	0	0	0	0	0	0.02743	0	0	0	0	Eukaryota;Ascomycota;Eurotiomycetes;Verrucariales
Xylariales	0.97769	0.42864	1.01215	0.757	0	1.01481	1.93176	1.48727	0.17704	0.05015	Eukaryota;Ascomycota;Sordariomycetes;Xylariales

## Sheet: Family
OTU	21GH006	21GH008	21GH010	21GH012	21GH014	21GH015	21GH016	21GH017	21GH018	21GH020	Taxonomic lineage
Agaricaceae	0	0	0	0	0	0.21942	0	0.02521	0	0.02508	Eukaryota;Basidiomycota;Agaricomycetes;Agaricales;Agaricaceae
Amphisphaeriaceae	0	0	0	0	0	0	0.2007	0	0	0	Eukaryota;Ascomycota;Sordariomycetes;Xylariales;Amphisphaeriaceae
Annulatascaceae	0	0	0.0253	0	0	0.49369	0	0	0	0	Eukaryota;Ascomycota;Sordariomycetes;Annulatascales;Annulatascaceae
Aplosporellaceae	0	0	0	0.02523	0	0	0	0	0	0	Eukaryota;Ascomycota;Dothideomycetes;Botryosphaeriales;Aplosporellaceae
Arthopyreniaceae	0	0	0	0	0	0.57597	0	0	0	0	Eukaryota;Ascomycota;Dothideomycetes;Pleosporales;Arthopyreniaceae
Aspergillaceae	0.77714	0.05043	0.07591	0.32803	1.51515	0.49369	0.37632	1.23519	1.21396	2.25677	Eukaryota;Ascomycota;Eurotiomycetes;Eurotiales;Aspergillaceae
Auriculariaceae	0	0	0	0	0	0.54855	0	0	0	0	Eukaryota;Basidiomycota;Agaricomycetes;Auriculariales;Auriculariaceae
Biatriosporaceae	0	0	0	0	0	0.02743	0	0	0	0	Eukaryota;Ascomycota;Dothideomycetes;Pleosporales;Biatriosporaceae
Bionectriaceae	0	0	0.05061	0	0.32468	1.5085	0.02509	0.12604	0.02529	0.02508	Eukaryota;Ascomycota;Sordariomycetes;Hypocreales;Bionectriaceae
Bolbitiaceae	0	0	0	0	0	0	0	0.17646	0	0.02508	Eukaryota;Basidiomycota;Agaricomycetes;Agaricales;Bolbitiaceae
Botryosphaeriaceae	1.47907	8.67373	0.93623	3.98688	0.21645	4.03182	7.4009	0	0.02529	0.1003	Eukaryota;Ascomycota;Dothideomycetes;Botryosphaeriales;Botryosphaeriaceae
Bulleraceae	0	0	0	0	0	0.05485	0	0	0.02529	0	Eukaryota;Basidiomycota;Tremellomycetes;Tremellales;Bulleraceae
Bulleribasidiaceae	0	0	0.17713	0	0.10823	0.10971	0	0	0.02529	0	Eukaryota;Basidiomycota;Tremellomycetes;Tremellales;Bulleribasidiaceae
Caliciaceae	0	0	0	0	0	0.08228	0	0	0	0	Eukaryota;Ascomycota;Lecanoromycetes;Caliciales;Caliciaceae
Candelariaceae	0	0	0	0.02523	0	0	0	0	0	0	Eukaryota;Ascomycota;Lecanoromycetes;Candelariales;Candelariaceae
Capnodiaceae	0	0.05043	0	5.70275	0	0.02743	0.07526	1.18477	0	0	Eukaryota;Ascomycota;Dothideomycetes;Capnodiales;Capnodiaceae
Ceratobasidiaceae	0	0	0	0.20187	0	0	0	0	0.10116	0	Eukaryota;Basidiomycota;Agaricomycetes;Cantharellales;Ceratobasidiaceae
Chaetomiaceae	0	0	0	0.02523	0	0	0	1.10915	0	0	Eukaryota;Ascomycota;Sordariomycetes;Sordariales;Chaetomiaceae
Chaetothyriaceae	0	0	0	0.02523	0	0	0	0	0	0	Eukaryota;Ascomycota;Eurotiomycetes;Chaetothyriales;Chaetothyriaceae
Cladosporiaceae	0.37603	23.0711	5.38968	35.2258	1.2987	0.85025	2.48369	2.62163	15.9838	11.9609	Eukaryota;Ascomycota;Dothideomycetes;Capnodiales;Cladosporiaceae
Clavicipitaceae	0	0	0	0.02523	58.5498	0	0	0.02521	0	0	Eukaryota;Ascomycota;Sordariomycetes;Hypocreales;Clavicipitaceae
Clavulinaceae	0	0	0.0253	0	0	0.10971	0	0	0	0	Eukaryota;Basidiomycota;Agaricomycetes;Cantharellales;Clavulinaceae
Coniochaetaceae	0	0	0	0	0	0.74054	0	0	0	0	Eukaryota;Ascomycota;Sordariomycetes;Coniochaetales;Coniochaetaceae
Coniothyriaceae	0	0.07564	0	0.05047	0	0.35656	0	0.12604	0.30349	0	Eukaryota;Ascomycota;Dothideomycetes;Pleosporales;Coniothyriaceae
Cordycipitaceae	0	0	0.12652	0	0.75758	0.05485	0.10035	0.02521	0	0	Eukaryota;Ascomycota;Sordariomycetes;Hypocreales;Cordycipitaceae
Corticiaceae	1.17824	0	0	0.02523	0	0.02743	0.05018	0.02521	0	0.02508	Eukaryota;Basidiomycota;Agaricomycetes;Corticiales;Corticiaceae
Cortinariaceae	0	0	0.15182	0	0.21645	0.13714	0	0.22687	0	0	Eukaryota;Basidiomycota;Agaricomycetes;Agaricales;Cortinariaceae
Corynesporascaceae	0	2.824	0.30364	5.85415	1.62338	3.53812	1.30457	0.83186	1.74507	5.1655	Eukaryota;Ascomycota;Dothideomycetes;Pleosporales;Corynesporascaceae
Cryptococcaceae	0.02507	0	0.17713	0	0.10823	0.27427	0.05018	0.12604	2.55438	0.05015	Eukaryota;Basidiomycota;Tremellomycetes;Tremellales;Cryptococcaceae
Cucurbitariaceae	0	0	0.0253	1.26167	0.8658	1.91991	0.30105	1.23519	0.10116	1.00301	Eukaryota;Ascomycota;Dothideomycetes;Pleosporales;Cucurbitariaceae
Cyphellophoraceae	0	0.15129	0	0.0757	0	0	0	0	0	0	Eukaryota;Ascomycota;Eurotiomycetes;Chaetothyriales;Cyphellophoraceae
Cystobasidiaceae	0.80221	6.37922	3.26417	3.65884	0	0.02743	0	0.05042	0.02529	0.02508	Eukaryota;Basidiomycota;Cystobasidiomycetes;Cystobasidiales;Cystobasidiaceae
Cystofilobasidiaceae	0	0	0	0	0	0	0	0.02521	0	0.07523	Eukaryota;Basidiomycota;Tremellomycetes;Cystofilobasidiales;Cystofilobasidiaceae
Dacryobolaceae	0	0	0	0	0	0	0	0.07562	0	0.97793	Eukaryota;Basidiomycota;Agaricomycetes;Polyporales;Dacryobolaceae
Debaryomycetaceae	0	0.02521	0	0.02523	0	0	0.6272	0.45374	0	0	Eukaryota;Ascomycota;Saccharomycetes;Saccharomycetales;Debaryomycetaceae
Diaporthaceae	0	0.02521	0	0	0	0.3017	0	0	0	0	Eukaryota;Ascomycota;Sordariomycetes;Diaporthales;Diaporthaceae
Diatrypaceae	0.02507	0.02521	0	0	0	0.05485	0	0	0	0	Eukaryota;Ascomycota;Sordariomycetes;Xylariales;Diatrypaceae
Dictyosporiaceae	0	0	0	0	0	0.05485	0	0	0	0	Eukaryota;Ascomycota;Dothideomycetes;Pleosporales;Dictyosporiaceae
Didymellaceae	0	5.82451	0.12652	0.32803	0.21645	0.74054	0	0.78145	0.48053	0.3009	Eukaryota;Ascomycota;Dothideomycetes;Pleosporales;Didymellaceae
Didymosphaeriaceae	0	0.02521	0.37955	0	0	5.34833	0.07526	0.02521	0.50582	0	Eukaryota;Ascomycota;Dothideomycetes;Pleosporales;Didymosphaeriaceae
Discinaceae	0.22562	0	0	0	0	0	0.02509	0	0	0	Eukaryota;Ascomycota;Pezizomycetes;Pezizales;Discinaceae
Dissoconiaceae	0	0.02521	0	0.02523	0.4329	0.19199	0	0.20166	0	0	Eukaryota;Ascomycota;Dothideomycetes;Capnodiales;Dissoconiaceae
Dothideaceae	0	0	0	0.27757	0	0	0	0	0	0	Eukaryota;Ascomycota;Dothideomycetes;Dothideales;Dothideaceae
Elsinoaceae	0	0	0	0	0	0.05485	0	0	0	0	Eukaryota;Ascomycota;Dothideomycetes;Myriangiales;Elsinoaceae
Entolomataceae	0	0	0	0	0	0	0	0.07562	0	0	Eukaryota;Basidiomycota;Agaricomycetes;Agaricales;Entolomataceae
Erysiphaceae	0	0	0	0	0	0.05485	0	0	0	0	Eukaryota;Ascomycota;Leotiomycetes;Erysiphales;Erysiphaceae
Exidiaceae	0	0	0	0	0	0.9051	0.80281	0.02521	0	0	Eukaryota;Basidiomycota;Agaricomycetes;Auriculariales;Exidiaceae
Fomitopsidaceae	0.07521	0	0	0	0	0	0.02509	0	0	0	Eukaryota;Basidiomycota;Agaricomycetes;Polyporales;Fomitopsidaceae
Gelatoporiaceae	0	0	0	0	0	0	0.05018	0	0	0	Eukaryota;Basidiomycota;Agaricomycetes;Polyporales;Gelatoporiaceae
Gloeophyllaceae	0	0	0	0.02523	0	0.02743	0	0	0	0	Eukaryota;Basidiomycota;Agaricomycetes;Gloeophyllales;Gloeophyllaceae
Glomerellaceae	0	0	0	0	0	0.05485	0	0	0	0	Eukaryota;Ascomycota;Sordariomycetes;Glomerellales;Glomerellaceae
Gloniaceae	0	0.05043	0	0	0.10823	0	0	0.3277	0.20233	0	Eukaryota;Ascomycota;Dothideomycetes;unkn. Dothideomycetes(c);Gloniaceae
Gomphaceae	0	0	0	0	0	0.02743	0	0	0	0	Eukaryota;Basidiomycota;Agaricomycetes;Gomphales;Gomphaceae
Graphidaceae	0	0	0	0	0	0.02743	0	0	0	0	Eukaryota;Ascomycota;Lecanoromycetes;Ostropales;Graphidaceae
Gromochytriaceae	0	0	0	0	0	0.02743	0	0	0	0	Eukaryota;Chytridiomycota;Chytridiomycetes;Gromochytriales;Gromochytriaceae
Herpotrichiellaceae	0	0.05043	0.32895	0.20187	0.75758	0.35656	0	0.07562	0	0.17553	Eukaryota;Ascomycota;Eurotiomycetes;Chaetothyriales;Herpotrichiellaceae
Hymenochaetaceae	0	0	0	0	0	0	0.02509	0	0	0	Eukaryota;Basidiomycota;Agaricomycetes;Hymenochaetales;Hymenochaetaceae
Hypocreaceae	0.02507	0.10086	0.0253	0.05047	0.21645	0.35656	0.02509	0.07562	0	0.05015	Eukaryota;Ascomycota;Sordariomycetes;Hypocreales;Hypocreaceae
Hyponectriaceae	0	0	0	0	0	0.02743	0	0	0	0	Eukaryota;Ascomycota;Sordariomycetes;Xylariales;Hyponectriaceae
Hysteriaceae	0	0	0	0	0	0.02743	0	0	0	0	Eukaryota;Ascomycota;Dothideomycetes;Hysteriales;Hysteriaceae
Laetiporaceae	0	0	0.15182	0.02523	0	0.05485	0	0	0	0	Eukaryota;Basidiomycota;Agaricomycetes;Polyporales;Laetiporaceae
Lasiosphaeriaceae	0	0	0.0253	0	0	0.02743	0	0	0	0	Eukaryota;Ascomycota;Sordariomycetes;Sordariales;Lasiosphaeriaceae
Lecanoraceae	0	0	0	0	0	0.13714	0	0	0	0.07523	Eukaryota;Ascomycota;Lecanoromycetes;Lecanorales;Lecanoraceae
Leptosphaeriaceae	0	0	0.07591	0	0	1.89248	0	0	0	0	Eukaryota;Ascomycota;Dothideomycetes;Pleosporales;Leptosphaeriaceae
Lophiostomataceae	0.02507	0.02521	0.05061	0.0757	0	2.05705	0.02509	0	0.05058	0.57673	Eukaryota;Ascomycota;Dothideomycetes;Pleosporales;Lophiostomataceae
Lycoperdaceae	0	0	0	0.12617	0	0.19199	0	0.65541	0	0	Eukaryota;Basidiomycota;Agaricomycetes;Agaricales;Lycoperdaceae
Magnaporthaceae	0.37603	0.02521	0.65789	0.02523	0.10823	0.13714	0.15053	0.80665	0.20233	0	Eukaryota;Ascomycota;Sordariomycetes;Magnaporthales;Magnaporthaceae
Malasseziaceae	1.1281	1.28593	0.25304	0.0757	0.21645	0.24685	2.73457	3.22662	0.10116	6.31896	Eukaryota;Basidiomycota;Malasseziomycetes;Malasseziales;Malasseziaceae
Massarinaceae	0	0	0.0253	0	0	0.13714	0.02509	0	0.02529	0	Eukaryota;Ascomycota;Dothideomycetes;Pleosporales;Massarinaceae
Melanommataceae	0	0	0	0	0	0.05485	0	0	0	0	Eukaryota;Ascomycota;Dothideomycetes;Pleosporales;Melanommataceae
Meliolaceae	0	0	0	0	0	0.02743	0	0	0	0	Eukaryota;Ascomycota;Sordariomycetes;Meliolales;Meliolaceae
Microdochiaceae	0	0.12607	0.45547	0.3785	0	0.13714	0.95334	0.05042	0.05058	0	Eukaryota;Ascomycota;Sordariomycetes;Xylariales;Microdochiaceae
Mrakiaceae	0	0	0	0	0	0	0	0.02521	0	0	Eukaryota;Basidiomycota;Tremellomycetes;Cystofilobasidiales;Mrakiaceae
Mucoraceae	10.2783	0.27736	0.10121	0.0757	2.70563	0.87767	26.7687	10.1084	0.42994	1.85557	Eukaryota;Mucoromycota;unkn. Mucoromycota(p);Mucorales;Mucoraceae
Mycosphaerellaceae	0.05014	0.1765	0.55668	3.68408	0.54113	0.9051	2.00702	0.10083	0.70814	3.30993	Eukaryota;Ascomycota;Dothideomycetes;Capnodiales;Mycosphaerellaceae
Myrmecridiaceae	0	0	0	0	0	0.13714	0	0	0	0	Eukaryota;Ascomycota;Sordariomycetes;Myrmecridiales;Myrmecridiaceae
Mytilinidiaceae	0	0	0	0.05047	0	0	0	0	0	0	Eukaryota;Ascomycota;Dothideomycetes;Mytilinidiales;Mytilinidiaceae
Nectriaceae	0.10028	7.00958	1.06275	8.02422	3.35498	2.38618	1.17913	8.14217	3.76834	30.4664	Eukaryota;Ascomycota;Sordariomycetes;Hypocreales;Nectriaceae
Neodevriesiaceae	0	0.02521	0.20243	0.9841	0	0.41141	0	0.17646	0.05058	0	Eukaryota;Ascomycota;Dothideomycetes;Capnodiales;Neodevriesiaceae
Nigrogranaceae	0	0	0	0	0	0.08228	0	0	0	0	Eukaryota;Ascomycota;Dothideomycetes;Pleosporales;Nigrogranaceae
Ophiocordycipitaceae	0	0	0	0	0	0.08228	0.02509	0	0.02529	0	Eukaryota;Ascomycota;Sordariomycetes;Hypocreales;Ophiocordycipitaceae
Ophiostomataceae	0	0	0	0	0	0.02743	0	0	0	0	Eukaryota;Ascomycota;Sordariomycetes;Ophiostomatales;Ophiostomataceae
Orbiliaceae	0	0	0	0	0.10823	0.49369	0	0	0	0	Eukaryota;Ascomycota;Orbiliomycetes;Orbiliales;Orbiliaceae
Pannariaceae	0	0	0	0	0	0	0	0	0	0.05015	Eukaryota;Ascomycota;Lecanoromycetes;Peltigerales;Pannariaceae
Parmeliaceae	0	0	0	0	0	0.16456	0	0	0	0	Eukaryota;Ascomycota;Lecanoromycetes;Lecanorales;Parmeliaceae
Patellariaceae	0	0	0.15182	0	0	0	0	0	0	0	Eukaryota;Ascomycota;Dothideomycetes;Patellariales;Patellariaceae
Peniophoraceae	0.02507	0.02521	0.22773	0	0	0.21942	0.02509	0	0	0.02508	Eukaryota;Basidiomycota;Agaricomycetes;Russulales;Peniophoraceae
Periconiaceae	0	0.55472	0	0.2271	0.10823	0.49369	0.05018	0.85707	0.07587	0.07523	Eukaryota;Ascomycota;Dothideomycetes;Pleosporales;Periconiaceae
Phaeosphaeriaceae	0	0.05043	0	0.8327	0	0.68568	0	0.35291	0.07587	0.02508	Eukaryota;Ascomycota;Dothideomycetes;Pleosporales;Phaeosphaeriaceae
Phanerochaetaceae	0	0	0	0	0	0	0.02509	0	0	0	Eukaryota;Basidiomycota;Agaricomycetes;Polyporales;Phanerochaetaceae
Phyllostictaceae	0	0	0	0	0	0.05485	0	0	0	0	Eukaryota;Ascomycota;Dothideomycetes;Botryosphaeriales;Phyllostictaceae
Piskurozymaceae	0	0	0	0.02523	0.4329	0	0	0.68062	0.05058	4.03711	Eukaryota;Basidiomycota;Tremellomycetes;Filobasidiales;Piskurozymaceae
Plectosphaerellaceae	0.15041	0.02521	0	0	0.64935	0.24685	0	0	0	0.02508	Eukaryota;Ascomycota;Sordariomycetes;Glomerellales;Plectosphaerellaceae
Pleosporaceae	2.08072	10.6909	4.42814	8.25132	1.40693	1.5085	20.1204	8.34384	1.79565	0.87763	Eukaryota;Ascomycota;Dothideomycetes;Pleosporales;Pleosporaceae
Polyporaceae	0.07521	0.22693	42.7632	0.2271	0.10823	0.68568	1.73106	0.10083	0.07587	0.27583	Eukaryota;Basidiomycota;Agaricomycetes;Polyporales;Polyporaceae
Psathyrellaceae	1.47907	0.15129	0.15182	0.17663	0.54113	0.76796	6.24686	6.12554	0.07587	0	Eukaryota;Basidiomycota;Agaricomycetes;Agaricales;Psathyrellaceae
Pyronemataceae	0	0	0	0	0	0	0	0.05042	0	0	Eukaryota;Ascomycota;Pezizomycetes;Pezizales;Pyronemataceae
Ramalinaceae	0	0	0	0	0	0.13714	0	0	0	0	Eukaryota;Ascomycota;Lecanoromycetes;Lecanorales;Ramalinaceae
Rhynchogastremataceae	0	0	0.0253	0	0	0.24685	0	0	0.25291	0	Eukaryota;Basidiomycota;Tremellomycetes;Tremellales;Rhynchogastremataceae
Rutstroemiaceae	0	0	0	0	0	0.02743	0	0	0	0	Eukaryota;Ascomycota;Leotiomycetes;Helotiales;Rutstroemiaceae
Saccharataceae	0	0	0	0.757	0	0.08228	0	0	0	0.02508	Eukaryota;Ascomycota;Dothideomycetes;Botryosphaeriales;Saccharataceae
Schizothyriaceae	0	0.05043	0	0.10093	0	0.02743	0.17561	0	0	0	Eukaryota;Ascomycota;Dothideomycetes;Capnodiales;Schizothyriaceae
Sordariaceae	0	0	0	0.05047	0	0	0	0	0	0	Eukaryota;Ascomycota;Sordariomycetes;Sordariales;Sordariaceae
Spiculogloeaceae	0	0	0.40486	0.1514	0	0	0	0	0	0	Eukaryota;Basidiomycota;Spiculogloeomycetes;Spiculogloeales;Spiculogloeaceae
Sporidiobolaceae	0	0.12607	0.83502	0.05047	0.10823	0.02743	0.55193	5.57096	0.02529	0.07523	Eukaryota;Basidiomycota;Microbotryomycetes;Sporidiobolales;Sporidiobolaceae
Sporocadaceae	0.22562	0	0	0.02523	0	0.46626	0.15053	1.38644	0.05058	0	Eukaryota;Ascomycota;Sordariomycetes;Xylariales;Sporocadaceae
Sporormiaceae	0	0.10086	1.06275	0.0757	0	1.12452	0	0	0	0.82748	Eukaryota;Ascomycota;Dothideomycetes;Pleosporales;Sporormiaceae
Stachybotryaceae	0.05014	0.10086	0.10121	0	3.13853	3.86725	0.05018	1.15957	0.25291	0.12538	Eukaryota;Ascomycota;Sordariomycetes;Hypocreales;Stachybotryaceae
Strophariaceae	0	0	1.67004	0.02523	0	0.05485	0.02509	0.70582	0	0	Eukaryota;Basidiomycota;Agaricomycetes;Agaricales;Strophariaceae
Sympoventuriaceae	0.02507	0	0.0253	0	0.10823	0.19199	0	0	0	0	Eukaryota;Ascomycota;Dothideomycetes;Venturiales;Sympoventuriaceae
Teichosporaceae	0	0	0	0	0	0.05485	0	0	0	0	Eukaryota;Ascomycota;Dothideomycetes;Pleosporales;Teichosporaceae
Teloschistaceae	0	0	0	0	0	0.02743	0	0	0	0	Eukaryota;Ascomycota;Lecanoromycetes;Teloschistales;Teloschistaceae
Teratosphaeriaceae	0	0.25214	0.32895	0.3028	0.10823	1.5085	0	0.02521	0.15175	0.15045	Eukaryota;Ascomycota;Dothideomycetes;Capnodiales;Teratosphaeriaceae
Tetragoniomycetaceae	0.05014	0.25214	0.48077	0.10093	0.4329	0.9051	0	0.07562	14.7446	0.2006	Eukaryota;Basidiomycota;Tremellomycetes;Trichosporonales;Tetragoniomycetaceae
Thelephoraceae	0	0	0	0	0	0.05485	0	0	0	0	Eukaryota;Basidiomycota;Agaricomycetes;Thelephorales;Thelephoraceae
Thyridariaceae	0	0	0	0	0	0.02743	0	0	0	0	Eukaryota;Ascomycota;Dothideomycetes;Pleosporales;Thyridariaceae
Tilachlidiaceae	0	0	0	0	0	0	0.05018	0	0	0	Eukaryota;Ascomycota;Sordariomycetes;Hypocreales;Tilachlidiaceae
Togniniaceae	0	0	0	0	0	0.02743	0	0	0	0	Eukaryota;Ascomycota;Sordariomycetes;Togniniales;Togniniaceae
Tremellaceae	0	0	0	0	0	0.02743	0	0	0	0	Eukaryota;Basidiomycota;Tremellomycetes;Tremellales;Tremellaceae
Trichocomaceae	0	0	0	0	0	0.05485	0	0	0	0	Eukaryota;Ascomycota;Eurotiomycetes;Eurotiales;Trichocomaceae
Tricholomataceae	0.05014	0.12607	12.1204	0	0.64935	0.21942	0.02509	0.05042	0.02529	0.02508	Eukaryota;Basidiomycota;Agaricomycetes;Agaricales;Tricholomataceae
Trichomeriaceae	0	0	0	0	0	0.02743	0	0	0	0	Eukaryota;Ascomycota;Eurotiomycetes;Chaetothyriales;Trichomeriaceae
Trichosphaeriaceae	0.10028	0.20171	0.27834	0.3028	0.10823	0.49369	0.15053	0.35291	0.70814	0.5015	Eukaryota;Ascomycota;Sordariomycetes;Trichosphaeriales;Trichosphaeriaceae
Trichosporonaceae	0	0.02521	0	0	0	0.02743	0	0	0.22762	0	Eukaryota;Basidiomycota;Tremellomycetes;Trichosporonales;Trichosporonaceae
Tubulicrinaceae	32.4894	0.25214	0.0253	0.0757	0.21645	0.21942	0.05018	0.22687	0.10116	0.17553	Eukaryota;Basidiomycota;Agaricomycetes;Hymenochaetales;Tubulicrinaceae
Tulasnellaceae	0	0	0.17713	0	0	0	0	0	0	0	Eukaryota;Basidiomycota;Agaricomycetes;Cantharellales;Tulasnellaceae
Uleiellaceae	0	0.10086	0	0	0	0	0	0	0	0	Eukaryota;Basidiomycota;Ustilaginomycetes;Ustilaginales;Uleiellaceae
Umbilicariaceae	0	0	0	0	0	0.02743	0	0	0	0.07523	Eukaryota;Ascomycota;Lecanoromycetes;Umbilicariales;Umbilicariaceae
unkn. Agaricales(o)	0	0	0.22773	0	0	0.08228	0	0.05042	0	0.02508	Eukaryota;Basidiomycota;Agaricomycetes;Agaricales;unkn. Agaricales(o)
unkn. Agaricomycetes(c)	0	0	0	0	0	0.05485	0	0	0	0	Eukaryota;Basidiomycota;Agaricomycetes;unkn. Agaricomycetes(c);unkn. Agaricomycetes(c)
unkn. Agaricostilbomycetes(c)	0	0	0.22773	0	0	0	0	0	0	0	Eukaryota;Basidiomycota;Agaricostilbomycetes;unkn. Agaricostilbomycetes(c);unkn. Agaricostilbomycetes(c)
unkn. Ascomycota(p)	1.70469	0.706	0.15182	0.3785	1.51515	4.77235	3.03562	4.08369	16.0597	5.7673	Eukaryota;Ascomycota;unkn. Ascomycota(p);unkn. Ascomycota(p);unkn. Ascomycota(p)
unkn. Auriculariales(o)	0	0	0	0	0	0.08228	0	0	0	0	Eukaryota;Basidiomycota;Agaricomycetes;Auriculariales;unkn. Auriculariales(o)
unkn. Basidiomycota(p)	0	10.4892	7.11032	1.61494	0.10823	0.38398	0.92825	0.45374	0.05058	0.12538	Eukaryota;Basidiomycota;unkn. Basidiomycota(p);unkn. Basidiomycota(p);unkn. Basidiomycota(p)
unkn. Botryosphaeriales(o)	0	0	0	0.10093	0	0.08228	0	0	0	0	Eukaryota;Ascomycota;Dothideomycetes;Botryosphaeriales;unkn. Botryosphaeriales(o)
unkn. Capnodiales(o)	0	0	0	0	0	0.10971	0.07526	0	0	0	Eukaryota;Ascomycota;Dothideomycetes;Capnodiales;unkn. Capnodiales(o)
unkn. Chaetothyriales(o)	0.02507	1.059	2.02429	4.23921	4.00433	1.09709	0	1.15957	0.05058	0.32598	Eukaryota;Ascomycota;Eurotiomycetes;Chaetothyriales;unkn. Chaetothyriales(o)
unkn. Cystobasidiomycetes(c)	0	0.07564	0.91093	0.0757	0	0	0	0	0	0.02508	Eukaryota;Basidiomycota;Cystobasidiomycetes;unkn. Cystobasidiomycetes(c);unkn. Cystobasidiomycetes(c)
unkn. Diaporthales(o)	0	0	0	0	0	0.05485	0	0	0	0	Eukaryota;Ascomycota;Sordariomycetes;Diaporthales;unkn. Diaporthales(o)
unkn. Dothideomycetes(c)	0	1.26072	0.05061	0.0757	0	0.02743	0.05018	2.34434	0	0	Eukaryota;Ascomycota;Dothideomycetes;unkn. Dothideomycetes(c);unkn. Dothideomycetes(c)
unkn. Eukaryota(d)	11.2309	15.4312	7.71761	9.48776	8.76623	11.3275	17.2604	29.09	35.129	18.7061	Eukaryota;unkn. Eukaryota(d);unkn. Eukaryota(d);unkn. Eukaryota(d);unkn. Eukaryota(d)
unkn. Eurotiales(o)	0	0.02521	0	0	0	0	0	0	0	0	Eukaryota;Ascomycota;Eurotiomycetes;Eurotiales;unkn. Eurotiales(o)
unkn. Helotiales(o)	0	0	0	0	0	0.02743	0	0	0	0.02508	Eukaryota;Ascomycota;Leotiomycetes;Helotiales;unkn. Helotiales(o)
unkn. Hymenochaetales(o)	32.3389	0.20171	0.07591	0.05047	0.64935	0.21942	0.27597	0.05042	0.12645	0.3009	Eukaryota;Basidiomycota;Agaricomycetes;Hymenochaetales;unkn. Hymenochaetales(o)
unkn. Hypocreales(o)	0	0.07564	0.27834	0.757	0.10823	13.7959	0.12544	1.63852	0.25291	0.05015	Eukaryota;Ascomycota;Sordariomycetes;Hypocreales;unkn. Hypocreales(o)
unkn. Lecanorales(o)	0	0	0	0	0	0.02743	0	0	0	0	Eukaryota;Ascomycota;Lecanoromycetes;Lecanorales;unkn. Lecanorales(o)
unkn. Lecanoromycetes(c)	0	0	0	0.05047	0	0	0	0	0	0	Eukaryota;Ascomycota;Lecanoromycetes;unkn. Lecanoromycetes(c);unkn. Lecanoromycetes(c)
unkn. Leotiomycetes(c)	0	0	0	0	0	0.02743	0	0	0	0	Eukaryota;Ascomycota;Leotiomycetes;unkn. Leotiomycetes(c);unkn. Leotiomycetes(c)
unkn. Orbiliales(o)	0	0	0	0	0	0.02743	0	0	0	0	Eukaryota;Ascomycota;Orbiliomycetes;Orbiliales;unkn. Orbiliales(o)
unkn. Patellariales(o)	0	0	0	0	0	0.05485	0	0	0	0	Eukaryota;Ascomycota;Dothideomycetes;Patellariales;unkn. Patellariales(o)
unkn. Pezizales(o)	0	0	0	0	0.10823	0	0	0	0	0	Eukaryota;Ascomycota;Pezizomycetes;Pezizales;unkn. Pezizales(o)
unkn. Pezizomycetes(c)	0	0	0	0	0	0	0	0.10083	0	0	Eukaryota;Ascomycota;Pezizomycetes;unkn. Pezizomycetes(c);unkn. Pezizomycetes(c)
unkn. Pleosporales(o)	0.05014	0.45386	0.10121	0	1.19048	16.5935	0.10035	0.07562	0.02529	2.10632	Eukaryota;Ascomycota;Dothideomycetes;Pleosporales;unkn. Pleosporales(o)
unkn. Polyporales(o)	0	0	0	0.02523	0	0	0.02509	0	0	0	Eukaryota;Basidiomycota;Agaricomycetes;Polyporales;unkn. Polyporales(o)
unkn. Saccharomycetales(o)	0	0	0.0253	0.02523	0	0.02743	0	0	0	0	Eukaryota;Ascomycota;Saccharomycetes;Saccharomycetales;unkn. Saccharomycetales(o)
unkn. Sordariomycetes(c)	0.17548	0	0.0253	0	0	0.05485	0.02509	0	0	0	Eukaryota;Ascomycota;Sordariomycetes;unkn. Sordariomycetes(c);unkn. Sordariomycetes(c)
unkn. Tremellomycetes(c)	0	0	0.05061	0	0	0.08228	0	0	0.22762	0	Eukaryota;Basidiomycota;Tremellomycetes;unkn. Tremellomycetes(c);unkn. Tremellomycetes(c)
unkn. Trichosphaeriales(o)	0	0.02521	0	0	0	0	0	0	0	0	Eukaryota;Ascomycota;Sordariomycetes;Trichosphaeriales;unkn. Trichosphaeriales(o)
unkn. Trichosporonales(o)	0	0	0	0	0	0	0	0	0.05058	0	Eukaryota;Basidiomycota;Tremellomycetes;Trichosporonales;unkn. Trichosporonales(o)
unkn. Xylariales(o)	0.60165	0.25214	0.48077	0.32803	0	0.16456	0.52684	0	0.07587	0.02508	Eukaryota;Ascomycota;Sordariomycetes;Xylariales;unkn. Xylariales(o)
Ustilaginaceae	0	0.1765	0	0	1.08225	0	0.15053	0.25208	0.53111	0.05015	Eukaryota;Basidiomycota;Ustilaginomycetes;Ustilaginales;Ustilaginaceae
Valsaceae	0	0	0	0	0	0.27427	0	0	0	0	Eukaryota;Ascomycota;Sordariomycetes;Diaporthales;Valsaceae
Valsariaceae	0	0.05043	0	0.05047	0	0.16456	0	0	0	0.02508	Eukaryota;Ascomycota;Dothideomycetes;Valsariales;Valsariaceae
Venturiaceae	0	0	0	0	0	0.05485	0	0	0	0	Eukaryota;Ascomycota;Dothideomycetes;Venturiales;Venturiaceae
Verrucariaceae	0	0	0	0	0	0.02743	0	0	0	0	Eukaryota;Ascomycota;Eurotiomycetes;Verrucariales;Verrucariaceae
Xylariaceae	0.12534	0.02521	0.07591	0.02523	0	0.16456	0.10035	0.05042	0	0.02508	Eukaryota;Ascomycota;Sordariomycetes;Xylariales;Xylariaceae

## Sheet: Genus 
OTU	21GH006	21GH008	21GH010	21GH012	21GH014	21GH015	21GH016	21GH017	21GH018	21GH020	Taxonomic lineage
Acremonium	0	0.02521	0.27834	0.6056	0.10823	12.9457	0.05018	1.15957	0.12645	0.02508	Eukaryota;Ascomycota;Sordariomycetes;Hypocreales;unkn. Hypocreales(o);Acremonium
Acrostalagmus	0	0	0	0	0	0.05485	0	0	0	0	Eukaryota;Ascomycota;Sordariomycetes;Glomerellales;Plectosphaerellaceae;Acrostalagmus
Alternaria	0.05014	0.07564	0.05061	0.12617	0.10823	0.08228	1.63071	0.02521	0.40465	0.02508	Eukaryota;Ascomycota;Dothideomycetes;Pleosporales;Pleosporaceae;Alternaria
Amandinea	0	0	0	0	0	0.08228	0	0	0	0	Eukaryota;Ascomycota;Lecanoromycetes;Caliciales;Caliciaceae;Amandinea
Ambomucor	10.2532	0.27736	0.10121	0.0757	2.70563	0.79539	25.8906	9.4782	0.40465	1.85557	Eukaryota;Mucoromycota;unkn. Mucoromycota(p);Mucorales;Mucoraceae;Ambomucor
Anthostomella	0	0	0.07591	0	0	0	0	0	0	0	Eukaryota;Ascomycota;Sordariomycetes;Xylariales;Xylariaceae;Anthostomella
Antrodia	0.05014	0	0	0	0	0	0	0	0	0	Eukaryota;Basidiomycota;Agaricomycetes;Polyporales;Fomitopsidaceae;Antrodia
Apiotrichum	0	0.02521	0	0	0	0	0	0	0.22762	0	Eukaryota;Basidiomycota;Tremellomycetes;Trichosporonales;Trichosporonaceae;Apiotrichum
Aplosporella	0	0	0	0.02523	0	0	0	0	0	0	Eukaryota;Ascomycota;Dothideomycetes;Botryosphaeriales;Aplosporellaceae;Aplosporella
Aspergillus	0.77714	0.05043	0.07591	0.02523	1.51515	0.27427	0.37632	1.20998	1.21396	2.10632	Eukaryota;Ascomycota;Eurotiomycetes;Eurotiales;Aspergillaceae;Aspergillus
Atractosporocybe	0	0	3.28947	0	0	0	0.02509	0	0	0.02508	Eukaryota;Basidiomycota;Agaricomycetes;Agaricales;Tricholomataceae;Atractosporocybe
Auricularia	0	0	0	0	0	0.54855	0	0	0	0	Eukaryota;Basidiomycota;Agaricomycetes;Auriculariales;Auriculariaceae;Auricularia
Austroafricana	0	0	0	0.02523	0	0	0	0	0	0	Eukaryota;Ascomycota;Dothideomycetes;Capnodiales;Teratosphaeriaceae;Austroafricana
Bacidina	0	0	0	0	0	0.13714	0	0	0	0	Eukaryota;Ascomycota;Lecanoromycetes;Lecanorales;Ramalinaceae;Bacidina
Bambusaria	0	0	0	0	0	0.02743	0	0	0	0	Eukaryota;Ascomycota;Dothideomycetes;Valsariales;Valsariaceae;Bambusaria
Batcheloromyces	0	0	0	0	0	0.19199	0	0	0	0	Eukaryota;Ascomycota;Dothideomycetes;Capnodiales;Teratosphaeriaceae;Batcheloromyces
Beauveria	0	0	0	0	0	0.02743	0.10035	0	0	0	Eukaryota;Ascomycota;Sordariomycetes;Hypocreales;Cordycipitaceae;Beauveria
Biatoropsis	0	0	0	0	0	0.02743	0	0	0	0	Eukaryota;Basidiomycota;Tremellomycetes;Tremellales;Tremellaceae;Biatoropsis
Biatriospora	0	0	0	0	0	0.02743	0	0	0	0	Eukaryota;Ascomycota;Dothideomycetes;Pleosporales;Biatriosporaceae;Biatriospora
Bipolaris	1.98045	10.3631	3.51721	8.04946	1.2987	0.95996	16.6834	5.44492	0.78402	0.3009	Eukaryota;Ascomycota;Dothideomycetes;Pleosporales;Pleosporaceae;Bipolaris
Bolbitius	0	0	0	0	0	0	0	0.17646	0	0.02508	Eukaryota;Basidiomycota;Agaricomycetes;Agaricales;Bolbitiaceae;Bolbitius
Brycekendrickomyces	0	0	0	0	0	0.02743	0	0	0	0	Eukaryota;Ascomycota;Eurotiomycetes;Chaetothyriales;Trichomeriaceae;Brycekendrickomyces
Bullera	0	0	0	0	0	0.05485	0	0	0.02529	0	Eukaryota;Basidiomycota;Tremellomycetes;Tremellales;Bulleraceae;Bullera
Bulleribasidium	0	0	0	0	0	0.02743	0	0	0	0	Eukaryota;Basidiomycota;Tremellomycetes;Tremellales;Bulleribasidiaceae;Bulleribasidium
Caloplaca	0	0	0	0	0	0.02743	0	0	0	0	Eukaryota;Ascomycota;Lecanoromycetes;Teloschistales;Teloschistaceae;Caloplaca
Camarosporium	0	0	0	0	0	0.13714	0	0	0	0	Eukaryota;Ascomycota;Dothideomycetes;Pleosporales;unkn. Pleosporales(o);Camarosporium
Candelaria	0	0	0	0.02523	0	0	0	0	0	0	Eukaryota;Ascomycota;Lecanoromycetes;Candelariales;Candelariaceae;Candelaria
Candida	0	0.02521	0	0.02523	0	0	0.6272	0.45374	0	0	Eukaryota;Ascomycota;Saccharomycetes;Saccharomycetales;Debaryomycetaceae;Candida
Ceramothyrium	0	0	0	0.02523	0	0	0	0	0	0	Eukaryota;Ascomycota;Eurotiomycetes;Chaetothyriales;Chaetothyriaceae;Ceramothyrium
Ceratobasidium	0	0	0	0	0	0	0	0	0.10116	0	Eukaryota;Basidiomycota;Agaricomycetes;Cantharellales;Ceratobasidiaceae;Ceratobasidium
Cercospora	0.02507	0	0.20243	0.58037	0.10823	0.08228	1.68088	0.07562	0.45524	0.02508	Eukaryota;Ascomycota;Dothideomycetes;Capnodiales;Mycosphaerellaceae;Cercospora
Cercosporella	0	0.02521	0.0253	0	0	0	0.02509	0	0.02529	0	Eukaryota;Ascomycota;Dothideomycetes;Capnodiales;Mycosphaerellaceae;Cercosporella
Cercostigmina	0	0	0	0	0	0.05485	0	0	0	0	Eukaryota;Ascomycota;Dothideomycetes;Capnodiales;Mycosphaerellaceae;Cercostigmina
Chaetomium	0	0	0	0.02523	0	0	0	1.10915	0	0	Eukaryota;Ascomycota;Sordariomycetes;Sordariales;Chaetomiaceae;Chaetomium
Cladophialophora	0	0.05043	0	0	0	0.02743	0	0	0	0.17553	Eukaryota;Ascomycota;Eurotiomycetes;Chaetothyriales;Herpotrichiellaceae;Cladophialophora
Cladosporium	0.37603	23.0711	5.38968	35.2258	1.2987	0.82282	2.43352	2.62163	15.9838	11.9609	Eukaryota;Ascomycota;Dothideomycetes;Capnodiales;Cladosporiaceae;Cladosporium
Claviceps	0	0	0	0	0.21645	0	0	0	0	0	Eukaryota;Ascomycota;Sordariomycetes;Hypocreales;Clavicipitaceae;Claviceps
Clavulicium	0	0	0.0253	0	0	0	0	0	0	0	Eukaryota;Basidiomycota;Agaricomycetes;Cantharellales;Clavulinaceae;Clavulicium
Clitocybe	0	0.02521	1.79656	0	0	0	0	0	0.02529	0	Eukaryota;Basidiomycota;Agaricomycetes;Agaricales;Tricholomataceae;Clitocybe
Clitopilus	0	0	0	0	0	0	0	0.07562	0	0	Eukaryota;Basidiomycota;Agaricomycetes;Agaricales;Entolomataceae;Clitopilus
Clonostachys	0	0	0	0	0	0	0.02509	0.12604	0.02529	0	Eukaryota;Ascomycota;Sordariomycetes;Hypocreales;Bionectriaceae;Clonostachys
Clypeosphaeria	0	0	0	0.02523	0	0.02743	0	0	0	0	Eukaryota;Ascomycota;Sordariomycetes;Xylariales;Xylariaceae;Clypeosphaeria
Cochliobolus	0	0	0	0	0	0	0	0.02521	0	0	Eukaryota;Ascomycota;Dothideomycetes;Pleosporales;Pleosporaceae;Cochliobolus
Colletotrichum	0	0	0	0	0	0.05485	0	0	0	0	Eukaryota;Ascomycota;Sordariomycetes;Glomerellales;Glomerellaceae;Colletotrichum
Colospora	0	0	0	0	0	0.02743	0	0	0	0	Eukaryota;Basidiomycota;Agaricomycetes;Polyporales;Polyporaceae;Colospora
Coniochaeta	0	0	0	0	0	0.74054	0	0	0	0	Eukaryota;Ascomycota;Sordariomycetes;Coniochaetales;Coniochaetaceae;Coniochaeta
Coniosporium	0	0	0	0	0.10823	0.32913	0	0	0	0	Eukaryota;Ascomycota;Eurotiomycetes;Chaetothyriales;Herpotrichiellaceae;Coniosporium
Coniothyrium	0	0.07564	0	0.05047	0	0.3017	0	0.12604	0.30349	0	Eukaryota;Ascomycota;Dothideomycetes;Pleosporales;Coniothyriaceae;Coniothyrium
Coniozyma	0	0	0	0.27757	0	0	0	0	0	0	Eukaryota;Ascomycota;Dothideomycetes;Dothideales;Dothideaceae;Coniozyma
Coprinellus	0	0.02521	0	0.1514	0	0.21942	0	0	0	0	Eukaryota;Basidiomycota;Agaricomycetes;Agaricales;Psathyrellaceae;Coprinellus
Coprinopsis	0.30083	0.05043	0.10121	0	0.4329	0.27427	1.8565	4.63827	0.07587	0	Eukaryota;Basidiomycota;Agaricomycetes;Agaricales;Psathyrellaceae;Coprinopsis
Cordyceps	0	0	0	0	0	0.02743	0	0	0	0	Eukaryota;Ascomycota;Sordariomycetes;Hypocreales;Cordycipitaceae;Cordyceps
Corticifraga	0	0	0	0	0	0.02743	0	0	0	0	Eukaryota;Ascomycota;Lecanoromycetes;Lecanorales;unkn. Lecanorales(o);Corticifraga
Cortinarius	0	0	0.15182	0	0.21645	0.08228	0	0.22687	0	0	Eukaryota;Basidiomycota;Agaricomycetes;Agaricales;Cortinariaceae;Cortinarius
Corynespora	0	2.824	0.30364	5.85415	1.62338	3.53812	1.30457	0.83186	1.74507	5.1655	Eukaryota;Ascomycota;Dothideomycetes;Pleosporales;Corynesporascaceae;Corynespora
Cotylidia	32.3389	0.20171	0.07591	0.05047	0.64935	0.21942	0.27597	0.05042	0.12645	0.3009	Eukaryota;Basidiomycota;Agaricomycetes;Hymenochaetales;unkn. Hymenochaetales(o);Cotylidia
Creosphaeria	0.10028	0	0	0	0	0	0	0	0	0.02508	Eukaryota;Ascomycota;Sordariomycetes;Xylariales;Xylariaceae;Creosphaeria
Cryptococcus	0.02507	0	0.17713	0	0.10823	0.27427	0.05018	0.12604	2.55438	0.05015	Eukaryota;Basidiomycota;Tremellomycetes;Tremellales;Cryptococcaceae;Cryptococcus
Cryptotrichosporon	0.05014	0.25214	0.48077	0.10093	0.4329	0.9051	0	0.07562	14.7446	0.2006	Eukaryota;Basidiomycota;Tremellomycetes;Trichosporonales;Tetragoniomycetaceae;Cryptotrichosporon
Cryptovalsa	0	0.02521	0	0	0	0	0	0	0	0	Eukaryota;Ascomycota;Sordariomycetes;Xylariales;Diatrypaceae;Cryptovalsa
Curvularia	0.05014	0.22693	0.30364	0.02523	0	0	0	0	0	0	Eukaryota;Ascomycota;Dothideomycetes;Pleosporales;Pleosporaceae;Curvularia
Cylindrocladium	0.02507	0	0	0.02523	0	0	0.07526	0.3277	0	0	Eukaryota;Ascomycota;Sordariomycetes;Hypocreales;Nectriaceae;Cylindrocladium
Cyphellophora	0	0.15129	0	0.0757	0	0	0	0	0	0	Eukaryota;Ascomycota;Eurotiomycetes;Chaetothyriales;Cyphellophoraceae;Cyphellophora
Cystobasidium	0.80221	6.37922	3.26417	3.65884	0	0.02743	0	0.05042	0.02529	0.02508	Eukaryota;Basidiomycota;Cystobasidiomycetes;Cystobasidiales;Cystobasidiaceae;Cystobasidium
Cystofilobasidium	0	0	0	0	0	0	0	0.02521	0	0.07523	Eukaryota;Basidiomycota;Tremellomycetes;Cystofilobasidiales;Cystofilobasidiaceae;Cystofilobasidium
Dactylaria	0	0	0	0	0.10823	0	0	0	0	0	Eukaryota;Ascomycota;Orbiliomycetes;Orbiliales;Orbiliaceae;Dactylaria
Daedaleopsis	0	0	0	0	0	0.02743	0	0	0	0	Eukaryota;Basidiomycota;Agaricomycetes;Polyporales;Polyporaceae;Daedaleopsis
Deconica	0	0	0	0	0	0.02743	0	0	0	0	Eukaryota;Basidiomycota;Agaricomycetes;Agaricales;Strophariaceae;Deconica
Dendryphiella	0	0	0	0	0	0.05485	0	0	0	0	Eukaryota;Ascomycota;Dothideomycetes;Pleosporales;Dictyosporiaceae;Dendryphiella
Derxomyces	0	0	0	0	0	0.02743	0	0	0	0	Eukaryota;Basidiomycota;Tremellomycetes;Tremellales;Bulleribasidiaceae;Derxomyces
Devriesia	0	0.05043	0	0.12617	0	0.08228	0	0	0	0	Eukaryota;Ascomycota;Dothideomycetes;Capnodiales;Teratosphaeriaceae;Devriesia
Diaporthe	0	0.02521	0	0	0	0.3017	0	0	0	0	Eukaryota;Ascomycota;Sordariomycetes;Diaporthales;Diaporthaceae;Diaporthe
Dichomitus	0	0	0.0253	0	0	0.16456	0.07526	0	0	0	Eukaryota;Basidiomycota;Agaricomycetes;Polyporales;Polyporaceae;Dichomitus
Didymella	0	0.02521	0	0	0	0	0	0	0	0	Eukaryota;Ascomycota;Dothideomycetes;Pleosporales;Didymellaceae;Didymella
Didymosphaeria	0	0	0.05061	0	0	0	0	0	0	0	Eukaryota;Ascomycota;Dothideomycetes;Pleosporales;Didymosphaeriaceae;Didymosphaeria
Diplodia	0	0	0	0	0	0.02743	0	0	0	0	Eukaryota;Ascomycota;Dothideomycetes;Botryosphaeriales;Botryosphaeriaceae;Diplodia
Dissoconium	0	0.02521	0	0	0	0.05485	0	0.20166	0	0	Eukaryota;Ascomycota;Dothideomycetes;Capnodiales;Dissoconiaceae;Dissoconium
Drechslera	0	0	0.05061	0.02523	0	0	0.02509	0	0	0	Eukaryota;Ascomycota;Dothideomycetes;Pleosporales;Pleosporaceae;Drechslera
Edenia	0	0	0	0	0	0	0	0	0.02529	0	Eukaryota;Ascomycota;Dothideomycetes;Pleosporales;Pleosporaceae;Edenia
Elsinoe	0	0	0	0	0	0.05485	0	0	0	0	Eukaryota;Ascomycota;Dothideomycetes;Myriangiales;Elsinoaceae;Elsinoe
Epichloe	0	0	0	0	58.3333	0	0	0.02521	0	0	Eukaryota;Ascomycota;Sordariomycetes;Hypocreales;Clavicipitaceae;Epichloe
Epicoccum	0	1.36157	0	0	0	0.08228	0	0.40333	0	0.05015	Eukaryota;Ascomycota;Dothideomycetes;Pleosporales;Didymellaceae;Epicoccum
Erysiphe	0	0	0	0	0	0.05485	0	0	0	0	Eukaryota;Ascomycota;Leotiomycetes;Erysiphales;Erysiphaceae;Erysiphe
Eupenidiella	0	0.1765	0.32895	0	0	0	0	0	0.02529	0	Eukaryota;Ascomycota;Dothideomycetes;Capnodiales;Teratosphaeriaceae;Eupenidiella
Eutypella	0.02507	0	0	0	0	0.05485	0	0	0	0	Eukaryota;Ascomycota;Sordariomycetes;Xylariales;Diatrypaceae;Eutypella
Exidia	0	0	0	0	0	0.16456	0.80281	0.02521	0	0	Eukaryota;Basidiomycota;Agaricomycetes;Auriculariales;Exidiaceae;Exidia
Exidiopsis	0	0	0	0	0	0.71311	0	0	0	0	Eukaryota;Basidiomycota;Agaricomycetes;Auriculariales;Exidiaceae;Exidiopsis
Exophiala	0	0	0.32895	0.20187	0.64935	0	0	0.07562	0	0	Eukaryota;Ascomycota;Eurotiomycetes;Chaetothyriales;Herpotrichiellaceae;Exophiala
Exserohilum	0	0	0	0	0	0	0.05018	0	0	0	Eukaryota;Ascomycota;Dothideomycetes;Pleosporales;Pleosporaceae;Exserohilum
Fayodia	0.02507	0.02521	5.61741	0	0	0.02743	0	0.02521	0	0	Eukaryota;Basidiomycota;Agaricomycetes;Agaricales;Tricholomataceae;Fayodia
Fibricium	0	0	0	0	0	0	0.02509	0	0	0	Eukaryota;Basidiomycota;Agaricomycetes;Corticiales;Corticiaceae;Fibricium
Flagelloscypha	0	0	0	0	0.54113	0	0	0	0	0	Eukaryota;Basidiomycota;Agaricomycetes;Agaricales;Tricholomataceae;Flagelloscypha
Fomes	0	0	0	0.05047	0	0	0	0	0	0	Eukaryota;Basidiomycota;Agaricomycetes;Polyporales;Polyporaceae;Fomes
Fomitopsis	0	0	0	0	0	0	0.02509	0	0	0	Eukaryota;Basidiomycota;Agaricomycetes;Polyporales;Fomitopsidaceae;Fomitopsis
Furcaspora	0	0	0	0.05047	0	0	0	0	0	0	Eukaryota;Ascomycota;Lecanoromycetes;unkn. Lecanoromycetes(c);unkn. Lecanoromycetes(c);Furcaspora
Fusarium	0.07521	7.00958	1.06275	7.34292	3.24675	2.08448	1.07878	7.81447	3.76834	30.4664	Eukaryota;Ascomycota;Sordariomycetes;Hypocreales;Nectriaceae;Fusarium
Fusicladium	0	0	0.0253	0	0	0.19199	0	0	0	0	Eukaryota;Ascomycota;Dothideomycetes;Venturiales;Sympoventuriaceae;Fusicladium
Fusicolla	0	0	0	0	0	0.02743	0	0	0	0	Eukaryota;Ascomycota;Sordariomycetes;Hypocreales;Nectriaceae;Fusicolla
Gaeumannomyces	0.37603	0.02521	0.65789	0.02523	0.10823	0.13714	0.15053	0.78145	0.20233	0	Eukaryota;Ascomycota;Sordariomycetes;Magnaporthales;Magnaporthaceae;Gaeumannomyces
Galerina	0	0	1.67004	0.02523	0	0.02743	0.02509	0	0	0	Eukaryota;Basidiomycota;Agaricomycetes;Agaricales;Strophariaceae;Galerina
Geosmithia	0	0	0	0	0	1.37137	0	0	0	0	Eukaryota;Ascomycota;Sordariomycetes;Hypocreales;Bionectriaceae;Geosmithia
Gibellulopsis	0	0	0	0	0	0.19199	0	0	0	0.02508	Eukaryota;Ascomycota;Sordariomycetes;Glomerellales;Plectosphaerellaceae;Gibellulopsis
Gloeophyllum	0	0	0	0.02523	0	0.02743	0	0	0	0	Eukaryota;Basidiomycota;Agaricomycetes;Gloeophyllales;Gloeophyllaceae;Gloeophyllum
Gloniopsis	0	0	0	0	0	0.02743	0	0	0	0	Eukaryota;Ascomycota;Dothideomycetes;Hysteriales;Hysteriaceae;Gloniopsis
Glonium	0	0.05043	0	0	0.10823	0	0	0.3277	0.20233	0	Eukaryota;Ascomycota;Dothideomycetes;unkn. Dothideomycetes(c);Gloniaceae;Glonium
Grandinia	32.4894	0.25214	0.0253	0.0757	0.21645	0.21942	0.05018	0.22687	0.10116	0.17553	Eukaryota;Basidiomycota;Agaricomycetes;Hymenochaetales;Tubulicrinaceae;Grandinia
Graphiopsis	0	0	0	0	0	0.02743	0	0	0	0	Eukaryota;Ascomycota;Dothideomycetes;Capnodiales;Cladosporiaceae;Graphiopsis
Graphis	0	0	0	0	0	0.02743	0	0	0	0	Eukaryota;Ascomycota;Lecanoromycetes;Ostropales;Graphidaceae;Graphis
Gromochytrium	0	0	0	0	0	0.02743	0	0	0	0	Eukaryota;Chytridiomycota;Chytridiomycetes;Gromochytriales;Gromochytriaceae;Gromochytrium
Guignardia	0	0	0	0	0	0.05485	0	0	0	0	Eukaryota;Ascomycota;Dothideomycetes;Botryosphaeriales;Phyllostictaceae;Guignardia
Gymnopilus	0	0	0	0	0	0.05485	0	0	0	0	Eukaryota;Basidiomycota;Agaricomycetes;Agaricales;Cortinariaceae;Gymnopilus
Gyromitra	0.22562	0	0	0	0	0	0.02509	0	0	0	Eukaryota;Ascomycota;Pezizomycetes;Pezizales;Discinaceae;Gyromitra
Hannaella	0	0	0	0	0	0.05485	0	0	0.02529	0	Eukaryota;Basidiomycota;Tremellomycetes;Tremellales;Bulleribasidiaceae;Hannaella
Hazslinszkyomyces	0	0	0	0	0	0.05485	0	0	0	0	Eukaryota;Ascomycota;Dothideomycetes;Pleosporales;Coniothyriaceae;Hazslinszkyomyces
Helminthosporium	0	0	0	0	0	0.13714	0.02509	0	0.02529	0	Eukaryota;Ascomycota;Dothideomycetes;Pleosporales;Massarinaceae;Helminthosporium
Hermatomyces	0	0	0	0	0	0.13714	0	0	0	0	Eukaryota;Ascomycota;Dothideomycetes;Pleosporales;unkn. Pleosporales(o);Hermatomyces
Hormographiella	0	0	0.05061	0	0	0.02743	0	0.02521	0	0	Eukaryota;Basidiomycota;Agaricomycetes;Agaricales;Psathyrellaceae;Hormographiella
Hortaea	0	0.02521	0	0	0	0	0	0	0	0	Eukaryota;Ascomycota;Dothideomycetes;Capnodiales;Teratosphaeriaceae;Hortaea
Hyphodontia	1.17824	0	0	0	0	0	0.02509	0.02521	0	0.02508	Eukaryota;Basidiomycota;Agaricomycetes;Corticiales;Corticiaceae;Hyphodontia
Hypocopra	0	0.02521	0	0	0	0	0	0	0	0	Eukaryota;Ascomycota;Sordariomycetes;Xylariales;Xylariaceae;Hypocopra
Hysteropatella	0	0	0	0	0	0.02743	0	0	0	0	Eukaryota;Ascomycota;Dothideomycetes;Patellariales;unkn. Patellariales(o);Hysteropatella
Ijuhya	0	0	0	0	0	0.05485	0	0	0	0	Eukaryota;Ascomycota;Sordariomycetes;Hypocreales;Bionectriaceae;Ijuhya
Irenopsis	0	0	0	0	0	0.02743	0	0	0	0	Eukaryota;Ascomycota;Sordariomycetes;Meliolales;Meliolaceae;Irenopsis
Itersonilia	0	0	0	0	0	0	0	0.02521	0	0	Eukaryota;Basidiomycota;Tremellomycetes;Cystofilobasidiales;Mrakiaceae;Itersonilia
Laetiporus	0	0	0.15182	0.02523	0	0.05485	0	0	0	0	Eukaryota;Basidiomycota;Agaricomycetes;Polyporales;Laetiporaceae;Laetiporus
Lasiodiplodia	0	0.25214	0.12652	1.31214	0	0.21942	0.75263	0	0	0	Eukaryota;Ascomycota;Dothideomycetes;Botryosphaeriales;Botryosphaeriaceae;Lasiodiplodia
Lecanicillium	0	0	0	0	0.75758	0	0	0	0	0	Eukaryota;Ascomycota;Sordariomycetes;Hypocreales;Cordycipitaceae;Lecanicillium
Lecanora	0	0	0	0	0	0.13714	0	0	0	0.07523	Eukaryota;Ascomycota;Lecanoromycetes;Lecanorales;Lecanoraceae;Lecanora
Lecanosticta	0	0	0	0	0	0.02743	0	0	0	0	Eukaryota;Ascomycota;Dothideomycetes;Capnodiales;Mycosphaerellaceae;Lecanosticta
Lepista	0	0	0.25304	0	0.10823	0.02743	0	0	0	0	Eukaryota;Basidiomycota;Agaricomycetes;Agaricales;Tricholomataceae;Lepista
Lepteutypa	0	0	0	0	0	0	0.17561	0	0	0	Eukaryota;Ascomycota;Sordariomycetes;Xylariales;Amphisphaeriaceae;Lepteutypa
Leptoxyphium	0	0	0	0	0	0	0.07526	0	0	0	Eukaryota;Ascomycota;Dothideomycetes;Capnodiales;Capnodiaceae;Leptoxyphium
Letendraea	0	0	0	0	0	0.10971	0	0	0	0	Eukaryota;Ascomycota;Dothideomycetes;Pleosporales;Didymosphaeriaceae;Letendraea
Leucocoprinus	0	0	0	0	0	0.05485	0	0	0	0	Eukaryota;Basidiomycota;Agaricomycetes;Agaricales;Agaricaceae;Leucocoprinus
Limonomyces	0	0	0	0.02523	0	0	0	0	0	0	Eukaryota;Basidiomycota;Agaricomycetes;Corticiales;Corticiaceae;Limonomyces
Longicollum	0	0	0.0253	0	0	0.35656	0	0	0	0	Eukaryota;Ascomycota;Sordariomycetes;Annulatascales;Annulatascaceae;Longicollum
Lopadostoma	0	0	0	0	0	0.08228	0.10035	0.05042	0	0	Eukaryota;Ascomycota;Sordariomycetes;Xylariales;Xylariaceae;Lopadostoma
Lophiostoma	0.02507	0.02521	0.05061	0.05047	0	0.87767	0.02509	0	0.05058	0	Eukaryota;Ascomycota;Dothideomycetes;Pleosporales;Lophiostomataceae;Lophiostoma
Lophium	0	0	0	0.05047	0	0	0	0	0	0	Eukaryota;Ascomycota;Dothideomycetes;Mytilinidiales;Mytilinidiaceae;Lophium
Lycoperdon	0	0	0	0.12617	0	0.10971	0	0.65541	0	0	Eukaryota;Basidiomycota;Agaricomycetes;Agaricales;Lycoperdaceae;Lycoperdon
Macrophoma	1.47907	8.04337	0.75911	2.24577	0.21645	3.12671	6.44757	0	0.02529	0.1003	Eukaryota;Ascomycota;Dothideomycetes;Botryosphaeriales;Botryosphaeriaceae;Macrophoma
Malassezia	1.1281	1.28593	0.25304	0.0757	0.21645	0.24685	2.73457	3.22662	0.10116	6.31896	Eukaryota;Basidiomycota;Malasseziomycetes;Malasseziales;Malasseziaceae;Malassezia
Megacapitula	0	0.02521	0	0	0	0	0	0	0	0	Eukaryota;Ascomycota;Dothideomycetes;Pleosporales;unkn. Pleosporales(o);Megacapitula
Melanopsamma	0	0	0	0	0	0.27427	0	0	0	0	Eukaryota;Ascomycota;Sordariomycetes;Hypocreales;Stachybotryaceae;Melanopsamma
Memnoniella	0	0	0	0	0	0.05485	0	0	0.02529	0	Eukaryota;Ascomycota;Sordariomycetes;Hypocreales;Stachybotryaceae;Memnoniella
Microdochiella	0	0	0	0	0	0.02743	0	0	0	0	Eukaryota;Ascomycota;Orbiliomycetes;Orbiliales;unkn. Orbiliales(o);Microdochiella
Microdochium	0	0.12607	0.45547	0.3785	0	0.13714	0.95334	0.05042	0.05058	0	Eukaryota;Ascomycota;Sordariomycetes;Xylariales;Microdochiaceae;Microdochium
Microsphaeropsis	0	0.353	0	0	0.10823	0	0.02509	0.05042	0	0	Eukaryota;Ascomycota;Dothideomycetes;Pleosporales;unkn. Pleosporales(o);Microsphaeropsis
Monographella	0	0	0	0	0	0.02743	0	0	0	0	Eukaryota;Ascomycota;Sordariomycetes;Xylariales;Hyponectriaceae;Monographella
Montagnula	0	0	0	0	0	0.02743	0	0	0	0	Eukaryota;Ascomycota;Dothideomycetes;Pleosporales;Didymosphaeriaceae;Montagnula
Mucor	0.02507	0	0	0	0	0.08228	0.07526	0.20166	0.02529	0	Eukaryota;Mucoromycota;unkn. Mucoromycota(p);Mucorales;Mucoraceae;Mucor
Multiclavula	0	0	0	0	0	0.10971	0	0	0	0	Eukaryota;Basidiomycota;Agaricomycetes;Cantharellales;Clavulinaceae;Multiclavula
Mycophilomyces	0	0	0	0.02523	0	0	0	0	0	0	Eukaryota;Ascomycota;Sordariomycetes;Hypocreales;Clavicipitaceae;Mycophilomyces
Mycosphaerella	0	0.07564	0	0.55513	0	0.08228	0	0	0.02529	0	Eukaryota;Ascomycota;Dothideomycetes;Capnodiales;Mycosphaerellaceae;Mycosphaerella
Myrmaecium	0	0.02521	0	0	0	0.02743	0	0	0	0	Eukaryota;Ascomycota;Dothideomycetes;Valsariales;Valsariaceae;Myrmaecium
Myrmecridium	0	0	0	0	0	0.13714	0	0	0	0	Eukaryota;Ascomycota;Sordariomycetes;Myrmecridiales;Myrmecridiaceae;Myrmecridium
Myrothecium	0	0.10086	0	0	0.10823	0.02743	0	0.60499	0.12645	0	Eukaryota;Ascomycota;Sordariomycetes;Hypocreales;Stachybotryaceae;Myrothecium
Myxospora	0	0	0	0	0	0.02743	0	0	0	0	Eukaryota;Ascomycota;Sordariomycetes;Hypocreales;Stachybotryaceae;Myxospora
Neoascochyta	0	0.45386	0	0	0	0	0	0	0	0	Eukaryota;Ascomycota;Dothideomycetes;Pleosporales;Didymellaceae;Neoascochyta
Neocordana	0	0	0	0	0	0	0	0.02521	0	0	Eukaryota;Ascomycota;Sordariomycetes;Magnaporthales;Magnaporthaceae;Neocordana
Neocucurbitaria	0	0	0	0	0	0	0.05018	1.20998	0.02529	0	Eukaryota;Ascomycota;Dothideomycetes;Pleosporales;Cucurbitariaceae;Neocucurbitaria
Neodevriesia	0	0.02521	0.20243	0.9841	0	0.41141	0	0.17646	0.05058	0	Eukaryota;Ascomycota;Dothideomycetes;Capnodiales;Neodevriesiaceae;Neodevriesia
Neofusicoccum	0	0	0	0.27757	0	0.38398	0	0	0	0	Eukaryota;Ascomycota;Dothideomycetes;Botryosphaeriales;Botryosphaeriaceae;Neofusicoccum
Neophloeospora	0	0	0	0.02523	0	0	0	0	0	0	Eukaryota;Ascomycota;Dothideomycetes;Capnodiales;Mycosphaerellaceae;Neophloeospora
Neopseudocercosporella	0	0	0	0.05047	0	0	0.12544	0	0	0	Eukaryota;Ascomycota;Dothideomycetes;Capnodiales;Mycosphaerellaceae;Neopseudocercosporella
Nigrograna	0	0	0	0	0	0.08228	0	0	0	0	Eukaryota;Ascomycota;Dothideomycetes;Pleosporales;Nigrogranaceae;Nigrograna
Nigrospora	0.10028	0.20171	0.27834	0.3028	0.10823	0.49369	0.15053	0.35291	0.70814	0.5015	Eukaryota;Ascomycota;Sordariomycetes;Trichosphaeriales;Trichosphaeriaceae;Nigrospora
Obba	0	0	0	0	0	0	0.05018	0	0	0	Eukaryota;Basidiomycota;Agaricomycetes;Polyporales;Gelatoporiaceae;Obba
Ochrocladosporium	0	0	0	0	1.08225	0.08228	0	0	0	0.3009	Eukaryota;Ascomycota;Dothideomycetes;Pleosporales;unkn. Pleosporales(o);Ochrocladosporium
Ophiosphaerella	0	0	0	0.05047	0	0	0	0.02521	0	0	Eukaryota;Ascomycota;Dothideomycetes;Pleosporales;Phaeosphaeriaceae;Ophiosphaerella
Ophiostoma	0	0	0	0	0	0.02743	0	0	0	0	Eukaryota;Ascomycota;Sordariomycetes;Ophiostomatales;Ophiostomataceae;Ophiostoma
Orbilia	0	0	0	0	0	0.49369	0	0	0	0	Eukaryota;Ascomycota;Orbiliomycetes;Orbiliales;Orbiliaceae;Orbilia
Papiliotrema	0	0	0.0253	0	0	0.24685	0	0	0.25291	0	Eukaryota;Basidiomycota;Tremellomycetes;Tremellales;Rhynchogastremataceae;Papiliotrema
Paracamarosporium	0	0	0	0	0	0.02743	0	0.02521	0	0	Eukaryota;Ascomycota;Dothideomycetes;Pleosporales;Didymosphaeriaceae;Paracamarosporium
Paraconiothyrium	0	0	0	0	0	0	0.02509	0	0	0	Eukaryota;Ascomycota;Dothideomycetes;Pleosporales;Didymosphaeriaceae;Paraconiothyrium
Paralepista	0.02507	0.07564	0.91093	0	0	0.05485	0	0.02521	0	0	Eukaryota;Basidiomycota;Agaricomycetes;Agaricales;Tricholomataceae;Paralepista
Paramyrothecium	0	0	0	0	0.21645	0.38398	0.05018	0	0.07587	0	Eukaryota;Ascomycota;Sordariomycetes;Hypocreales;Stachybotryaceae;Paramyrothecium
Paraphaeosphaeria	0	0	0	0	0	0.08228	0	0	0	0	Eukaryota;Ascomycota;Dothideomycetes;Pleosporales;Didymosphaeriaceae;Paraphaeosphaeria
Parapleurotheciopsis	0	0	0	0	0	0	0.47667	0	0	0	Eukaryota;Ascomycota;Sordariomycetes;Xylariales;unkn. Xylariales(o);Parapleurotheciopsis
Parateratosphaeria	0	0	0	0	0	0.02743	0	0	0	0	Eukaryota;Ascomycota;Dothideomycetes;Capnodiales;Teratosphaeriaceae;Parateratosphaeria
Parengyodontium	0	0	0.10121	0	0	0	0	0.02521	0	0	Eukaryota;Ascomycota;Sordariomycetes;Hypocreales;Cordycipitaceae;Parengyodontium
Passalora	0	0	0	0.02523	0	0.13714	0	0	0	0	Eukaryota;Ascomycota;Dothideomycetes;Capnodiales;Mycosphaerellaceae;Passalora
Patellaria	0	0	0.15182	0	0	0	0	0	0	0	Eukaryota;Ascomycota;Dothideomycetes;Patellariales;Patellariaceae;Patellaria
Penicillium	0	0	0	0.3028	0	0.21942	0	0.02521	0	0.15045	Eukaryota;Ascomycota;Eurotiomycetes;Eurotiales;Aspergillaceae;Penicillium
Penidiella	0	0	0	0	0	0.02743	0	0.02521	0	0	Eukaryota;Ascomycota;Dothideomycetes;Capnodiales;Teratosphaeriaceae;Penidiella
Peniophora	0.02507	0.02521	0.22773	0	0	0.21942	0.02509	0	0	0.02508	Eukaryota;Basidiomycota;Agaricomycetes;Russulales;Peniophoraceae;Peniophora
Periconia	0	0.55472	0	0.2271	0.10823	0.49369	0.05018	0.85707	0.07587	0.07523	Eukaryota;Ascomycota;Dothideomycetes;Pleosporales;Periconiaceae;Periconia
Pestalotiopsis	0.22562	0	0	0.02523	0	0.27427	0.15053	1.38644	0.05058	0	Eukaryota;Ascomycota;Sordariomycetes;Xylariales;Sporocadaceae;Pestalotiopsis
Petrakia	0	0	0	0	0	0.05485	0	0	0	0	Eukaryota;Ascomycota;Dothideomycetes;Pleosporales;Melanommataceae;Petrakia
Phacidiella	0	0	0	0	0	0.08228	0	0	0	0	Eukaryota;Ascomycota;unkn. Ascomycota(p);unkn. Ascomycota(p);unkn. Ascomycota(p);Phacidiella
Phaeoacremonium	0	0	0	0	0	0.02743	0	0	0	0	Eukaryota;Ascomycota;Sordariomycetes;Togniniales;Togniniaceae;Phaeoacremonium
Phaeosphaeria	0	0	0	0	0	0.02743	0	0	0.07587	0	Eukaryota;Ascomycota;Dothideomycetes;Pleosporales;Phaeosphaeriaceae;Phaeosphaeria
Phaeosphaeriopsis	0	0.05043	0	0.78224	0	0.65826	0	0.3277	0	0.02508	Eukaryota;Ascomycota;Dothideomycetes;Pleosporales;Phaeosphaeriaceae;Phaeosphaeriopsis
Phaeothecoidea	0	0	0	0	0	0.05485	0	0	0	0	Eukaryota;Ascomycota;Dothideomycetes;Capnodiales;Teratosphaeriaceae;Phaeothecoidea
Phellinus	0	0	0	0	0	0	0.02509	0	0	0	Eukaryota;Basidiomycota;Agaricomycetes;Hymenochaetales;Hymenochaetaceae;Phellinus
Phialea	0	0	0	0	0.10823	0	0	0	0	0	Eukaryota;Ascomycota;Pezizomycetes;Pezizales;unkn. Pezizales(o);Phialea
Phialemoniopsis	0	0	0	0	0	0.02743	0	0	0	0	Eukaryota;Ascomycota;Sordariomycetes;Xylariales;unkn. Xylariales(o);Phialemoniopsis
Phialophora	0	0	0	0	0	0.02743	0	0	0	0	Eukaryota;Ascomycota;Leotiomycetes;unkn. Leotiomycetes(c);unkn. Leotiomycetes(c);Phialophora
Phlebiopsis	0	0	0	0	0	0	0.02509	0	0	0	Eukaryota;Basidiomycota;Agaricomycetes;Polyporales;Phanerochaetaceae;Phlebiopsis
Phoma	0	3.95865	0.10121	0.32803	0.21645	0.21942	0	0.37812	0.48053	0.02508	Eukaryota;Ascomycota;Dothideomycetes;Pleosporales;Didymellaceae;Phoma
Phomatodes	0	0	0	0	0	0.43884	0	0	0	0.22568	Eukaryota;Ascomycota;Dothideomycetes;Pleosporales;Didymellaceae;Phomatodes
Phomopsis	0	0	0	0	0	0.27427	0	0	0	0	Eukaryota;Ascomycota;Sordariomycetes;Diaporthales;Valsaceae;Phomopsis
Phyllozyma	0	0	0.40486	0.1514	0	0	0	0	0	0	Eukaryota;Basidiomycota;Spiculogloeomycetes;Spiculogloeales;Spiculogloeaceae;Phyllozyma
Pithomyces	0	0.02521	0.45547	0	0	0.46626	1.70597	2.8485	0.58169	0.55165	Eukaryota;Ascomycota;Dothideomycetes;Pleosporales;Pleosporaceae;Pithomyces
Plectosphaera	0	0	0	0	0	0	0.02509	0	0	0	Eukaryota;Ascomycota;Sordariomycetes;Xylariales;unkn. Xylariales(o);Plectosphaera
Plectosphaerella	0.15041	0	0	0	0.64935	0	0	0	0	0	Eukaryota;Ascomycota;Sordariomycetes;Glomerellales;Plectosphaerellaceae;Plectosphaerella
Plenodomus	0	0	0.07591	0	0	0	0	0	0	0	Eukaryota;Ascomycota;Dothideomycetes;Pleosporales;Leptosphaeriaceae;Plenodomus
Podospora	0	0	0.0253	0	0	0.02743	0	0	0	0	Eukaryota;Ascomycota;Sordariomycetes;Sordariales;Lasiosphaeriaceae;Podospora
Postia	0	0	0	0	0	0	0	0.07562	0	0.97793	Eukaryota;Basidiomycota;Agaricomycetes;Polyporales;Dacryobolaceae;Postia
Preussia	0	0.10086	1.06275	0.0757	0	1.12452	0	0	0	0.82748	Eukaryota;Ascomycota;Dothideomycetes;Pleosporales;Sporormiaceae;Preussia
Psathyrella	1.15317	0.07564	0	0.02523	0.10823	0.24685	4.39037	1.46206	0	0	Eukaryota;Basidiomycota;Agaricomycetes;Agaricales;Psathyrellaceae;Psathyrella
Pseudocercospora	0.02507	0.07564	0.22773	0.73177	0.21645	0.3017	0.05018	0	0.07587	3.25978	Eukaryota;Ascomycota;Dothideomycetes;Capnodiales;Mycosphaerellaceae;Pseudocercospora
Pseudocercosporella	0	0	0.05061	0	0	0	0	0	0.02529	0	Eukaryota;Ascomycota;Dothideomycetes;Capnodiales;Mycosphaerellaceae;Pseudocercosporella
Pseudopestalotiopsis	0	0	0	0	0	0.10971	0	0	0	0	Eukaryota;Ascomycota;Sordariomycetes;Xylariales;Sporocadaceae;Pseudopestalotiopsis
Pseudoproboscispora	0	0	0	0	0	0.13714	0	0	0	0	Eukaryota;Ascomycota;Sordariomycetes;Annulatascales;Annulatascaceae;Pseudoproboscispora
Pseudoramichloridium	0	0	0	0	0	0.02743	0	0	0	0	Eukaryota;Ascomycota;Dothideomycetes;Capnodiales;unkn. Capnodiales(o);Pseudoramichloridium
Pseudosplanchnonema	0	0	0.0253	0	0	0	0	0	0	0	Eukaryota;Ascomycota;Dothideomycetes;Pleosporales;Massarinaceae;Pseudosplanchnonema
Pseudotaeniolina	0	0	0	0.12617	0	0.79539	0	0	0	0	Eukaryota;Ascomycota;unkn. Ascomycota(p);unkn. Ascomycota(p);unkn. Ascomycota(p);Pseudotaeniolina
Pseudozyma	0	0.02521	0	0	0.97403	0	0.12544	0.22687	0.42994	0.02508	Eukaryota;Basidiomycota;Ustilaginomycetes;Ustilaginales;Ustilaginaceae;Pseudozyma
Psoroma	0	0	0	0	0	0	0	0	0	0.02508	Eukaryota;Ascomycota;Lecanoromycetes;Peltigerales;Pannariaceae;Psoroma
Pyrenochaeta	0	0	0	0	0.8658	0.02743	0.07526	0	0.07587	1.00301	Eukaryota;Ascomycota;Dothideomycetes;Pleosporales;Cucurbitariaceae;Pyrenochaeta
Pyrenochaetopsis	0	0	0	1.26167	0	1.89248	0.02509	0.02521	0	0	Eukaryota;Ascomycota;Dothideomycetes;Pleosporales;Cucurbitariaceae;Pyrenochaetopsis
Querciphoma	0	0	0	0	0	1.89248	0	0	0	0	Eukaryota;Ascomycota;Dothideomycetes;Pleosporales;Leptosphaeriaceae;Querciphoma
Rachicladosporium	0	0	0	0	0	0	0.05018	0	0	0	Eukaryota;Ascomycota;Dothideomycetes;Capnodiales;Cladosporiaceae;Rachicladosporium
Ramaria	0	0	0	0	0	0.02743	0	0	0	0	Eukaryota;Basidiomycota;Agaricomycetes;Gomphales;Gomphaceae;Ramaria
Ramichloridium	0	0	0	0.02523	0.4329	0.13714	0	0	0	0	Eukaryota;Ascomycota;Dothideomycetes;Capnodiales;Dissoconiaceae;Ramichloridium
Ramularia	0	0	0	0.42897	0	0.05485	0.10035	0	0	0	Eukaryota;Ascomycota;Dothideomycetes;Capnodiales;Mycosphaerellaceae;Ramularia
Readeriella	0	0	0	0.10093	0	0	0	0.02521	0	0	Eukaryota;Ascomycota;Dothideomycetes;Capnodiales;Mycosphaerellaceae;Readeriella
Readerielliopsis	0	0	0	0.02523	0	0	0	0	0	0	Eukaryota;Ascomycota;Dothideomycetes;Capnodiales;Capnodiaceae;Readerielliopsis
Retroconis	0	0	0.0253	0	0	0	0	0.02521	0	0	Eukaryota;Ascomycota;unkn. Ascomycota(p);unkn. Ascomycota(p);unkn. Ascomycota(p);Retroconis
Rhizoctonia	0	0	0	0.20187	0	0	0	0	0	0	Eukaryota;Basidiomycota;Agaricomycetes;Cantharellales;Ceratobasidiaceae;Rhizoctonia
Rhodosporidiobolus	0	0	0	0	0	0	0	0.07562	0	0	Eukaryota;Basidiomycota;Microbotryomycetes;Sporidiobolales;Sporidiobolaceae;Rhodosporidiobolus
Rhodotorula	0	0.12607	0.83502	0.05047	0.10823	0.02743	0.55193	5.41971	0.02529	0.07523	Eukaryota;Basidiomycota;Microbotryomycetes;Sporidiobolales;Sporidiobolaceae;Rhodotorula
Roussoella	0	0	0	0	0	0.02743	0	0	0	0	Eukaryota;Ascomycota;Dothideomycetes;Pleosporales;Thyridariaceae;Roussoella
Rutstroemia	0	0	0	0	0	0.02743	0	0	0	0	Eukaryota;Ascomycota;Leotiomycetes;Helotiales;Rutstroemiaceae;Rutstroemia
Saccharata	0	0	0	0.757	0	0.08228	0	0	0	0.02508	Eukaryota;Ascomycota;Dothideomycetes;Botryosphaeriales;Saccharataceae;Saccharata
Sarcostroma	0	0	0	0	0	0	0.02509	0	0	0	Eukaryota;Ascomycota;Sordariomycetes;Xylariales;Amphisphaeriaceae;Sarcostroma
Sarocladium	0	0.05043	0	0.0757	0	0.65826	0	0.3277	0.12645	0.02508	Eukaryota;Ascomycota;Sordariomycetes;Hypocreales;unkn. Hypocreales(o);Sarocladium
Schizothyrium	0	0.05043	0	0.10093	0	0.02743	0.17561	0	0	0	Eukaryota;Ascomycota;Dothideomycetes;Capnodiales;Schizothyriaceae;Schizothyrium
Scorias	0	0.05043	0	5.67752	0	0.02743	0	1.18477	0	0	Eukaryota;Ascomycota;Dothideomycetes;Capnodiales;Capnodiaceae;Scorias
Seiridium	0	0	0	0	0	0.08228	0	0	0	0	Eukaryota;Ascomycota;Sordariomycetes;Xylariales;Sporocadaceae;Seiridium
Seltsamia	0	0	0.0253	0	0	0	0.15053	0	0	0	Eukaryota;Ascomycota;Dothideomycetes;Pleosporales;Cucurbitariaceae;Seltsamia
Septofusidium	0	0	0	0	0	0	0.05018	0	0	0	Eukaryota;Ascomycota;Sordariomycetes;Hypocreales;Tilachlidiaceae;Septofusidium
Solicoccozyma	0	0	0	0.02523	0.4329	0	0	0.68062	0.05058	4.03711	Eukaryota;Basidiomycota;Tremellomycetes;Filobasidiales;Piskurozymaceae;Solicoccozyma
Sordaria	0	0	0	0.05047	0	0	0	0	0	0	Eukaryota;Ascomycota;Sordariomycetes;Sordariales;Sordariaceae;Sordaria
Sphaeriothyrium	0	0	0	0	0	0	0	0.02521	0	0	Eukaryota;Ascomycota;unkn. Ascomycota(p);unkn. Ascomycota(p);unkn. Ascomycota(p);Sphaeriothyrium
Spirosphaera	0	0	0	0	0	0.02743	0	0	0	0.02508	Eukaryota;Ascomycota;Leotiomycetes;Helotiales;unkn. Helotiales(o);Spirosphaera
Sporidiobolus	0	0	0	0	0	0	0	0.05042	0	0	Eukaryota;Basidiomycota;Microbotryomycetes;Sporidiobolales;Sporidiobolaceae;Sporidiobolus
Sporobolomyces	0	0	0.22773	0	0	0	0	0	0	0	Eukaryota;Basidiomycota;Agaricostilbomycetes;unkn. Agaricostilbomycetes(c);unkn. Agaricostilbomycetes(c);Sporobolomyces
Sporobolomyces	0	0	0	0	0	0	0	0.02521	0	0	Eukaryota;Basidiomycota;Microbotryomycetes;Sporidiobolales;Sporidiobolaceae;Sporobolomyces
Stachybotrys	0.05014	0	0.10121	0	2.81385	3.07186	0	0.55458	0.02529	0.12538	Eukaryota;Ascomycota;Sordariomycetes;Hypocreales;Stachybotryaceae;Stachybotrys
Stagonosporopsis	0	0.02521	0	0	0	0	0	0	0	0	Eukaryota;Ascomycota;Dothideomycetes;Pleosporales;Didymellaceae;Stagonosporopsis
Starmerella	0	0	0.0253	0.02523	0	0.02743	0	0	0	0	Eukaryota;Ascomycota;Saccharomycetes;Saccharomycetales;unkn. Saccharomycetales(o);Starmerella
Strelitziana	0	0.12607	1.13866	0.35327	0	0.43884	0	0	0	0	Eukaryota;Ascomycota;Eurotiomycetes;Chaetothyriales;unkn. Chaetothyriales(o);Strelitziana
Stromatonectria	0	0	0.05061	0	0.32468	0.08228	0	0	0	0.02508	Eukaryota;Ascomycota;Sordariomycetes;Hypocreales;Bionectriaceae;Stromatonectria
Stropharia	0	0	0	0	0	0	0	0.70582	0	0	Eukaryota;Basidiomycota;Agaricomycetes;Agaricales;Strophariaceae;Stropharia
Surculiseries	0.60165	0.25214	0.43016	0.32803	0	0.08228	0	0	0.05058	0.02508	Eukaryota;Ascomycota;Sordariomycetes;Xylariales;unkn. Xylariales(o);Surculiseries
Symmetrospora	0	0	0.0253	0	0	0	0	0	0	0	Eukaryota;Basidiomycota;Cystobasidiomycetes;unkn. Cystobasidiomycetes(c);unkn. Cystobasidiomycetes(c);Symmetrospora
Talaromyces	0	0	0	0	0	0.05485	0	0	0	0	Eukaryota;Ascomycota;Eurotiomycetes;Eurotiales;Trichocomaceae;Talaromyces
Teichospora	0	0	0	0	0	0.05485	0	0	0	0	Eukaryota;Ascomycota;Dothideomycetes;Pleosporales;Teichosporaceae;Teichospora
Teratoramularia	0	0	0	0	0.21645	0.02743	0	0	0	0	Eukaryota;Ascomycota;Dothideomycetes;Capnodiales;Mycosphaerellaceae;Teratoramularia
Teratosphaeria	0	0	0	0.12617	0.10823	1.09709	0	0	0.12645	0.15045	Eukaryota;Ascomycota;Dothideomycetes;Capnodiales;Teratosphaeriaceae;Teratosphaeria
Tetracladium	0	0	0	0.02523	0	0	0	0	0	0	Eukaryota;Ascomycota;unkn. Ascomycota(p);unkn. Ascomycota(p);unkn. Ascomycota(p);Tetracladium
Thyronectria	0	0	0	0.6056	0.10823	0.27427	0.02509	0	0	0	Eukaryota;Ascomycota;Sordariomycetes;Hypocreales;Nectriaceae;Thyronectria
Tolypocladium	0	0	0	0	0	0.08228	0.02509	0	0.02529	0	Eukaryota;Ascomycota;Sordariomycetes;Hypocreales;Ophiocordycipitaceae;Tolypocladium
Tolyposporium	0	0	0	0	0	0	0.02509	0.02521	0.07587	0	Eukaryota;Basidiomycota;Ustilaginomycetes;Ustilaginales;Ustilaginaceae;Tolyposporium
Tomentellopsis	0	0	0	0	0	0.05485	0	0	0	0	Eukaryota;Basidiomycota;Agaricomycetes;Thelephorales;Thelephoraceae;Tomentellopsis
Trametes	0.07521	0.22693	42.7379	0.17663	0.10823	0.46626	1.63071	0.10083	0.07587	0.27583	Eukaryota;Basidiomycota;Agaricomycetes;Polyporales;Polyporaceae;Trametes
Trichoderma	0.02507	0.10086	0.0253	0.05047	0.21645	0.10971	0.02509	0.07562	0	0.05015	Eukaryota;Ascomycota;Sordariomycetes;Hypocreales;Hypocreaceae;Trichoderma
Tricholoma	0	0	0.07591	0	0	0.10971	0	0	0	0	Eukaryota;Basidiomycota;Agaricomycetes;Agaricales;Tricholomataceae;Tricholoma
Trichophaea	0	0	0	0	0	0	0	0.05042	0	0	Eukaryota;Ascomycota;Pezizomycetes;Pezizales;Pyronemataceae;Trichophaea
Trichothecium	0	0	0	0.0757	0	0.08228	0	0.02521	0	0	Eukaryota;Ascomycota;Sordariomycetes;Hypocreales;unkn. Hypocreales(o);Trichothecium
Tulasnella	0	0	0.17713	0	0	0	0	0	0	0	Eukaryota;Basidiomycota;Agaricomycetes;Cantharellales;Tulasnellaceae;Tulasnella
Tulostoma	0	0	0	0	0	0.13714	0	0.02521	0	0	Eukaryota;Basidiomycota;Agaricomycetes;Agaricales;Agaricaceae;Tulostoma
Uleiella	0	0.10086	0	0	0	0	0	0	0	0	Eukaryota;Basidiomycota;Ustilaginomycetes;Ustilaginales;Uleiellaceae;Uleiella
Umbilicaria	0	0	0	0	0	0.02743	0	0	0	0.07523	Eukaryota;Ascomycota;Lecanoromycetes;Umbilicariales;Umbilicariaceae;Umbilicaria
unkn. Agaricaceae(f)	0	0	0	0	0	0.02743	0	0	0	0.02508	Eukaryota;Basidiomycota;Agaricomycetes;Agaricales;Agaricaceae;unkn. Agaricaceae(f)
unkn. Agaricales(o)	0	0	0.22773	0	0	0.08228	0	0.05042	0	0.02508	Eukaryota;Basidiomycota;Agaricomycetes;Agaricales;unkn. Agaricales(o);unkn. Agaricales(o)
unkn. Agaricomycetes(c)	0	0	0	0	0	0.05485	0	0	0	0	Eukaryota;Basidiomycota;Agaricomycetes;unkn. Agaricomycetes(c);unkn. Agaricomycetes(c);unkn. Agaricomycetes(c)
unkn. Arthopyreniaceae(f)	0	0	0	0	0	0.57597	0	0	0	0	Eukaryota;Ascomycota;Dothideomycetes;Pleosporales;Arthopyreniaceae;unkn. Arthopyreniaceae(f)
unkn. Ascomycota(p)	1.70469	0.706	0.12652	0.2271	1.51515	3.89468	3.03562	4.03327	16.0597	5.7673	Eukaryota;Ascomycota;unkn. Ascomycota(p);unkn. Ascomycota(p);unkn. Ascomycota(p);unkn. Ascomycota(p)
unkn. Auriculariales(o)	0	0	0	0	0	0.08228	0	0	0	0	Eukaryota;Basidiomycota;Agaricomycetes;Auriculariales;unkn. Auriculariales(o);unkn. Auriculariales(o)
unkn. Basidiomycota(p)	0	10.4892	7.11032	1.61494	0.10823	0.38398	0.92825	0.45374	0.05058	0.12538	Eukaryota;Basidiomycota;unkn. Basidiomycota(p);unkn. Basidiomycota(p);unkn. Basidiomycota(p);unkn. Basidiomycota(p)
unkn. Botryosphaeriaceae(f)	0	0.37821	0.05061	0.1514	0	0.27427	0.2007	0	0	0	Eukaryota;Ascomycota;Dothideomycetes;Botryosphaeriales;Botryosphaeriaceae;unkn. Botryosphaeriaceae(f)
unkn. Botryosphaeriales(o)	0	0	0	0.10093	0	0.08228	0	0	0	0	Eukaryota;Ascomycota;Dothideomycetes;Botryosphaeriales;unkn. Botryosphaeriales(o);unkn. Botryosphaeriales(o)
unkn. Capnodiales(o)	0	0	0	0	0	0.08228	0.07526	0	0	0	Eukaryota;Ascomycota;Dothideomycetes;Capnodiales;unkn. Capnodiales(o);unkn. Capnodiales(o)
unkn. Chaetothyriales(o)	0.02507	0.93293	0.88563	3.88594	4.00433	0.65826	0	1.15957	0.05058	0.32598	Eukaryota;Ascomycota;Eurotiomycetes;Chaetothyriales;unkn. Chaetothyriales(o);unkn. Chaetothyriales(o)
unkn. Cordycipitaceae(f)	0	0	0.0253	0	0	0	0	0	0	0	Eukaryota;Ascomycota;Sordariomycetes;Hypocreales;Cordycipitaceae;unkn. Cordycipitaceae(f)
unkn. Corticiaceae(f)	0	0	0	0	0	0.02743	0	0	0	0	Eukaryota;Basidiomycota;Agaricomycetes;Corticiales;Corticiaceae;unkn. Corticiaceae(f)
unkn. Cystobasidiomycetes(c)	0	0.07564	0.88563	0.0757	0	0	0	0	0	0.02508	Eukaryota;Basidiomycota;Cystobasidiomycetes;unkn. Cystobasidiomycetes(c);unkn. Cystobasidiomycetes(c);unkn. Cystobasidiomycetes(c)
unkn. Diaporthales(o)	0	0	0	0	0	0.05485	0	0	0	0	Eukaryota;Ascomycota;Sordariomycetes;Diaporthales;unkn. Diaporthales(o);unkn. Diaporthales(o)
unkn. Didymellaceae(f)	0	0	0.0253	0	0	0	0	0	0	0	Eukaryota;Ascomycota;Dothideomycetes;Pleosporales;Didymellaceae;unkn. Didymellaceae(f)
unkn. Didymosphaeriaceae(f)	0	0	0.05061	0	0	0	0.02509	0	0	0	Eukaryota;Ascomycota;Dothideomycetes;Pleosporales;Didymosphaeriaceae;unkn. Didymosphaeriaceae(f)
unkn. Dothideomycetes(c)	0	1.26072	0.05061	0.0757	0	0.02743	0.05018	2.34434	0	0	Eukaryota;Ascomycota;Dothideomycetes;unkn. Dothideomycetes(c);unkn. Dothideomycetes(c);unkn. Dothideomycetes(c)
unkn. Eukaryota(d)	11.2309	15.4312	7.71761	9.48776	8.76623	11.3275	17.2604	29.09	35.129	18.7061	Eukaryota;unkn. Eukaryota(d);unkn. Eukaryota(d);unkn. Eukaryota(d);unkn. Eukaryota(d);unkn. Eukaryota(d)
unkn. Eurotiales(o)	0	0.02521	0	0	0	0	0	0	0	0	Eukaryota;Ascomycota;Eurotiomycetes;Eurotiales;unkn. Eurotiales(o);unkn. Eurotiales(o)
unkn. Exidiaceae(f)	0	0	0	0	0	0.02743	0	0	0	0	Eukaryota;Basidiomycota;Agaricomycetes;Auriculariales;Exidiaceae;unkn. Exidiaceae(f)
unkn. Fomitopsidaceae(f)	0.02507	0	0	0	0	0	0	0	0	0	Eukaryota;Basidiomycota;Agaricomycetes;Polyporales;Fomitopsidaceae;unkn. Fomitopsidaceae(f)
unkn. Hypocreaceae(f)	0	0	0	0	0	0.24685	0	0	0	0	Eukaryota;Ascomycota;Sordariomycetes;Hypocreales;Hypocreaceae;unkn. Hypocreaceae(f)
unkn. Hypocreales(o)	0	0	0	0	0	0.10971	0.07526	0.12604	0	0	Eukaryota;Ascomycota;Sordariomycetes;Hypocreales;unkn. Hypocreales(o);unkn. Hypocreales(o)
unkn. Lophiostomataceae(f)	0	0	0	0.02523	0	1.15195	0	0	0	0.57673	Eukaryota;Ascomycota;Dothideomycetes;Pleosporales;Lophiostomataceae;unkn. Lophiostomataceae(f)
unkn. Mucoraceae(f)	0	0	0	0	0	0	0.80281	0.42854	0	0	Eukaryota;Mucoromycota;unkn. Mucoromycota(p);Mucorales;Mucoraceae;unkn. Mucoraceae(f)
unkn. Mycosphaerellaceae(f)	0	0	0.05061	1.18597	0	0.10971	0.02509	0	0.07587	0.02508	Eukaryota;Ascomycota;Dothideomycetes;Capnodiales;Mycosphaerellaceae;unkn. Mycosphaerellaceae(f)
unkn. Nectriaceae(f)	0	0	0	0.05047	0	0	0	0	0	0	Eukaryota;Ascomycota;Sordariomycetes;Hypocreales;Nectriaceae;unkn. Nectriaceae(f)
unkn. Pezizomycetes(c)	0	0	0	0	0	0	0	0.10083	0	0	Eukaryota;Ascomycota;Pezizomycetes;unkn. Pezizomycetes(c);unkn. Pezizomycetes(c);unkn. Pezizomycetes(c)
unkn. Pleosporaceae(f)	0	0	0.05061	0.02523	0	0	0.02509	0	0	0	Eukaryota;Ascomycota;Dothideomycetes;Pleosporales;Pleosporaceae;unkn. Pleosporaceae(f)
unkn. Pleosporales(o)	0.05014	0.07564	0.10121	0	0	16.237	0.07526	0.02521	0.02529	1.80542	Eukaryota;Ascomycota;Dothideomycetes;Pleosporales;unkn. Pleosporales(o);unkn. Pleosporales(o)
unkn. Polyporaceae(f)	0	0	0	0	0	0	0.02509	0	0	0	Eukaryota;Basidiomycota;Agaricomycetes;Polyporales;Polyporaceae;unkn. Polyporaceae(f)
unkn. Polyporales(o)	0	0	0	0.02523	0	0	0.02509	0	0	0	Eukaryota;Basidiomycota;Agaricomycetes;Polyporales;unkn. Polyporales(o);unkn. Polyporales(o)
unkn. Psathyrellaceae(f)	0.02507	0	0	0	0	0	0	0	0	0	Eukaryota;Basidiomycota;Agaricomycetes;Agaricales;Psathyrellaceae;unkn. Psathyrellaceae(f)
unkn. Sordariomycetes(c)	0.17548	0	0.0253	0	0	0.02743	0.02509	0	0	0	Eukaryota;Ascomycota;Sordariomycetes;unkn. Sordariomycetes(c);unkn. Sordariomycetes(c);unkn. Sordariomycetes(c)
unkn. Stachybotryaceae(f)	0	0	0	0	0	0.02743	0	0	0	0	Eukaryota;Ascomycota;Sordariomycetes;Hypocreales;Stachybotryaceae;unkn. Stachybotryaceae(f)
unkn. Sympoventuriaceae(f)	0.02507	0	0	0	0.10823	0	0	0	0	0	Eukaryota;Ascomycota;Dothideomycetes;Venturiales;Sympoventuriaceae;unkn. Sympoventuriaceae(f)
unkn. Teratosphaeriaceae(f)	0	0	0	0.02523	0	0.02743	0	0	0	0	Eukaryota;Ascomycota;Dothideomycetes;Capnodiales;Teratosphaeriaceae;unkn. Teratosphaeriaceae(f)
unkn. Tremellomycetes(c)	0	0	0.05061	0	0	0.08228	0	0	0.22762	0	Eukaryota;Basidiomycota;Tremellomycetes;unkn. Tremellomycetes(c);unkn. Tremellomycetes(c);unkn. Tremellomycetes(c)
unkn. Tricholomataceae(f)	0	0	0.17713	0	0	0	0	0	0	0	Eukaryota;Basidiomycota;Agaricomycetes;Agaricales;Tricholomataceae;unkn. Tricholomataceae(f)
unkn. Trichosphaeriales(o)	0	0.02521	0	0	0	0	0	0	0	0	Eukaryota;Ascomycota;Sordariomycetes;Trichosphaeriales;unkn. Trichosphaeriales(o);unkn. Trichosphaeriales(o)
unkn. Trichosporonaceae(f)	0	0	0	0	0	0.02743	0	0	0	0	Eukaryota;Basidiomycota;Tremellomycetes;Trichosporonales;Trichosporonaceae;unkn. Trichosporonaceae(f)
unkn. Trichosporonales(o)	0	0	0	0	0	0	0	0	0.05058	0	Eukaryota;Basidiomycota;Tremellomycetes;Trichosporonales;unkn. Trichosporonales(o);unkn. Trichosporonales(o)
unkn. Venturiaceae(f)	0	0	0	0	0	0.05485	0	0	0	0	Eukaryota;Ascomycota;Dothideomycetes;Venturiales;Venturiaceae;unkn. Venturiaceae(f)
unkn. Xylariales(o)	0	0	0.05061	0	0	0.05485	0.02509	0	0.02529	0	Eukaryota;Ascomycota;Sordariomycetes;Xylariales;unkn. Xylariales(o);unkn. Xylariales(o)
Usnea	0	0	0	0	0	0.16456	0	0	0	0	Eukaryota;Ascomycota;Lecanoromycetes;Lecanorales;Parmeliaceae;Usnea
Ustilago	0	0.15129	0	0	0.10823	0	0	0	0.02529	0.02508	Eukaryota;Basidiomycota;Ustilaginomycetes;Ustilaginales;Ustilaginaceae;Ustilago
Vaginatispora	0	0	0	0	0	0.02743	0	0	0	0	Eukaryota;Ascomycota;Dothideomycetes;Pleosporales;Lophiostomataceae;Vaginatispora
Valsaria	0	0.02521	0	0.05047	0	0.10971	0	0	0	0.02508	Eukaryota;Ascomycota;Dothideomycetes;Valsariales;Valsariaceae;Valsaria
Vascellum	0	0	0	0	0	0.08228	0	0	0	0	Eukaryota;Basidiomycota;Agaricomycetes;Agaricales;Lycoperdaceae;Vascellum
Verrucaria	0	0	0	0	0	0.02743	0	0	0	0	Eukaryota;Ascomycota;Eurotiomycetes;Verrucariales;Verrucariaceae;Verrucaria
Verrucoconiothyrium	0	0.02521	0.27834	0	0	5.10148	0.02509	0	0.50582	0	Eukaryota;Ascomycota;Dothideomycetes;Pleosporales;Didymosphaeriaceae;Verrucoconiothyrium
Verticillium	0	0.02521	0	0	0	0	0	0	0	0	Eukaryota;Ascomycota;Sordariomycetes;Glomerellales;Plectosphaerellaceae;Verticillium
Vishniacozyma	0	0	0.17713	0	0.10823	0	0	0	0	0	Eukaryota;Basidiomycota;Tremellomycetes;Tremellales;Bulleribasidiaceae;Vishniacozyma
Woswasia	0	0	0	0	0	0.02743	0	0	0	0	Eukaryota;Ascomycota;Sordariomycetes;unkn. Sordariomycetes(c);unkn. Sordariomycetes(c);Woswasia
Xanthopsoroma	0	0	0	0	0	0	0	0	0	0.02508	Eukaryota;Ascomycota;Lecanoromycetes;Peltigerales;Pannariaceae;Xanthopsoroma
Xylaria	0.02507	0	0	0	0	0.05485	0	0	0	0	Eukaryota;Ascomycota;Sordariomycetes;Xylariales;Xylariaceae;Xylaria
Yuccamyces	0	0	0	0	0	0.02743	0	0	0	0	Eukaryota;Ascomycota;Dothideomycetes;Patellariales;unkn. Patellariales(o);Yuccamyces
Zasmidium	0	0	0	0	0	0.02743	0	0	0.02529	0	Eukaryota;Ascomycota;Dothideomycetes;Capnodiales;Mycosphaerellaceae;Zasmidium

## Sheet: Species 
OTU	21GH006	21GH008	21GH010	21GH012	21GH014	21GH015	21GH016	21GH017	21GH018	21GH020	Taxonomic lineage
[Candida] vaccinii	0	0	0.0253	0.02523	0	0	0	0	0	0	Eukaryota;Ascomycota;Saccharomycetes;Saccharomycetales;unkn. Saccharomycetales(o);Starmerella;[Candida] vaccinii
[Nectria] haematococca	0	0	0	0	0	0.08228	0	0	0	0	Eukaryota;Ascomycota;Sordariomycetes;Hypocreales;Nectriaceae;Fusarium;[Nectria] haematococca
Acremonium persicinum	0	0	0	0	0	0	0.05018	0	0	0	Eukaryota;Ascomycota;Sordariomycetes;Hypocreales;unkn. Hypocreales(o);Acremonium;Acremonium persicinum
Acremonium sclerotigenum	0	0.02521	0	0.58037	0.10823	12.8908	0	0.05042	0	0.02508	Eukaryota;Ascomycota;Sordariomycetes;Hypocreales;unkn. Hypocreales(o);Acremonium;Acremonium sclerotigenum
Acremonium sp. 11665 DLW-2010	0	0	0.27834	0.02523	0	0.05485	0	1.10915	0.12645	0	Eukaryota;Ascomycota;Sordariomycetes;Hypocreales;unkn. Hypocreales(o);Acremonium;Acremonium sp. 11665 DLW-2010
Acrostalagmus luteoalbus	0	0	0	0	0	0.05485	0	0	0	0	Eukaryota;Ascomycota;Sordariomycetes;Glomerellales;Plectosphaerellaceae;Acrostalagmus;Acrostalagmus luteoalbus
aff. Montagnulaceae sp.	0	0	0.05061	0	0	0	0	0	0	0	Eukaryota;Ascomycota;Dothideomycetes;Pleosporales;Didymosphaeriaceae;unkn. Didymosphaeriaceae(f);aff. Montagnulaceae sp.
Agaricaceae sp. 325	0	0	0	0	0	0	0	0	0	0.02508	Eukaryota;Basidiomycota;Agaricomycetes;Agaricales;Agaricaceae;unkn. Agaricaceae(f);Agaricaceae sp. 325
Agaricaceae sp. 762	0	0	0	0	0	0.02743	0	0	0	0	Eukaryota;Basidiomycota;Agaricomycetes;Agaricales;Agaricaceae;unkn. Agaricaceae(f);Agaricaceae sp. 762
Agaricales sp.	0	0	0	0	0	0.02743	0	0	0	0	Eukaryota;Basidiomycota;Agaricomycetes;Agaricales;unkn. Agaricales(o);unkn. Agaricales(o);Agaricales sp.
Alternaria citri	0	0	0	0	0	0	0	0	0.02529	0	Eukaryota;Ascomycota;Dothideomycetes;Pleosporales;Pleosporaceae;Alternaria;Alternaria citri
Alternaria infectoria	0.02507	0.02521	0.0253	0.02523	0	0.08228	1.53036	0	0	0.02508	Eukaryota;Ascomycota;Dothideomycetes;Pleosporales;Pleosporaceae;Alternaria;Alternaria infectoria
Alternaria malorum	0	0	0	0	0	0	0.05018	0	0	0	Eukaryota;Ascomycota;Dothideomycetes;Pleosporales;Pleosporaceae;Alternaria;Alternaria malorum
Alternaria papavericola	0	0	0	0.02523	0	0	0	0	0	0	Eukaryota;Ascomycota;Dothideomycetes;Pleosporales;Pleosporaceae;Alternaria;Alternaria papavericola
Alternaria sp. G387	0	0	0	0	0	0	0	0.02521	0	0	Eukaryota;Ascomycota;Dothideomycetes;Pleosporales;Pleosporaceae;Alternaria;Alternaria sp. G387
Alternaria sp. G40	0	0	0	0	0.10823	0	0	0	0.17704	0	Eukaryota;Ascomycota;Dothideomycetes;Pleosporales;Pleosporaceae;Alternaria;Alternaria sp. G40
Alternaria thalictrigena	0.02507	0.05043	0	0.05047	0	0	0.02509	0	0	0	Eukaryota;Ascomycota;Dothideomycetes;Pleosporales;Pleosporaceae;Alternaria;Alternaria thalictrigena
Amandinea coniops	0	0	0	0	0	0.08228	0	0	0	0	Eukaryota;Ascomycota;Lecanoromycetes;Caliciales;Caliciaceae;Amandinea;Amandinea coniops
Ambomucor seriatoinflatus	10.2532	0.27736	0.10121	0.0757	2.70563	0.79539	25.8906	9.4782	0.40465	1.85557	Eukaryota;Mucoromycota;unkn. Mucoromycota(p);Mucorales;Mucoraceae;Ambomucor;Ambomucor seriatoinflatus
Anthostomella brabeji	0	0	0.0253	0	0	0	0	0	0	0	Eukaryota;Ascomycota;Sordariomycetes;Xylariales;Xylariaceae;Anthostomella;Anthostomella brabeji
Anthostomella conorum	0	0	0.05061	0	0	0	0	0	0	0	Eukaryota;Ascomycota;Sordariomycetes;Xylariales;Xylariaceae;Anthostomella;Anthostomella conorum
Antrodia leucaena	0.05014	0	0	0	0	0	0	0	0	0	Eukaryota;Basidiomycota;Agaricomycetes;Polyporales;Fomitopsidaceae;Antrodia;Antrodia leucaena
Apiotrichum siamense	0	0.02521	0	0	0	0	0	0	0.22762	0	Eukaryota;Basidiomycota;Tremellomycetes;Trichosporonales;Trichosporonaceae;Apiotrichum;Apiotrichum siamense
Aplosporella aquifolii	0	0	0	0.02523	0	0	0	0	0	0	Eukaryota;Ascomycota;Dothideomycetes;Botryosphaeriales;Aplosporellaceae;Aplosporella;Aplosporella aquifolii
Arthopyreniaceae sp. GMG_P1	0	0	0	0	0	0.16456	0	0	0	0	Eukaryota;Ascomycota;Dothideomycetes;Pleosporales;Arthopyreniaceae;unkn. Arthopyreniaceae(f);Arthopyreniaceae sp. GMG_P1
Arthopyreniaceae sp. OTU026 AN-2016	0	0	0	0	0	0.13714	0	0	0	0	Eukaryota;Ascomycota;Dothideomycetes;Pleosporales;Arthopyreniaceae;unkn. Arthopyreniaceae(f);Arthopyreniaceae sp. OTU026 AN-2016
ascomycete sp. HKC23	0	0	0	0	0.10823	0	0	0	0	0.02508	Eukaryota;Ascomycota;unkn. Ascomycota(p);unkn. Ascomycota(p);unkn. Ascomycota(p);unkn. Ascomycota(p);ascomycete sp. HKC23
ascomycete sp. nasa25	0	0	0	0	0	0.02743	0	0	0	0	Eukaryota;Ascomycota;unkn. Ascomycota(p);unkn. Ascomycota(p);unkn. Ascomycota(p);unkn. Ascomycota(p);ascomycete sp. nasa25
ascomycete sp. ZH64	0	0	0	0	0	0.02743	0	0	0	0	Eukaryota;Ascomycota;unkn. Ascomycota(p);unkn. Ascomycota(p);unkn. Ascomycota(p);unkn. Ascomycota(p);ascomycete sp. ZH64
Ascomycota sp. 1 RB-2011	0	0	0	0	0	0.02743	0	0	0	0	Eukaryota;Ascomycota;unkn. Ascomycota(p);unkn. Ascomycota(p);unkn. Ascomycota(p);unkn. Ascomycota(p);Ascomycota sp. 1 RB-2011
Ascomycota sp. CHTAE16	1.65455	0.22693	0.05061	0.2271	1.40693	2.7153	3.01054	3.98286	16.0344	5.41625	Eukaryota;Ascomycota;unkn. Ascomycota(p);unkn. Ascomycota(p);unkn. Ascomycota(p);unkn. Ascomycota(p);Ascomycota sp. CHTAE16
Ascomycota sp. H33	0	0	0	0	0	0.05485	0	0	0	0	Eukaryota;Ascomycota;unkn. Ascomycota(p);unkn. Ascomycota(p);unkn. Ascomycota(p);unkn. Ascomycota(p);Ascomycota sp. H33
Ascomycota sp. I306	0	0	0	0	0	0.02743	0	0	0	0	Eukaryota;Ascomycota;unkn. Ascomycota(p);unkn. Ascomycota(p);unkn. Ascomycota(p);unkn. Ascomycota(p);Ascomycota sp. I306
Ascomycota sp. L223	0	0	0	0	0	0.05485	0	0	0	0	Eukaryota;Ascomycota;unkn. Ascomycota(p);unkn. Ascomycota(p);unkn. Ascomycota(p);unkn. Ascomycota(p);Ascomycota sp. L223
Ascomycota sp. L243	0	0	0	0	0	0.38398	0	0	0	0.32598	Eukaryota;Ascomycota;unkn. Ascomycota(p);unkn. Ascomycota(p);unkn. Ascomycota(p);unkn. Ascomycota(p);Ascomycota sp. L243
Ascomycota sp. L566	0	0.37821	0	0	0	0	0	0	0	0	Eukaryota;Ascomycota;unkn. Ascomycota(p);unkn. Ascomycota(p);unkn. Ascomycota(p);unkn. Ascomycota(p);Ascomycota sp. L566
Ascomycota sp. MA5344	0	0	0	0	0	0.05485	0	0	0	0	Eukaryota;Ascomycota;unkn. Ascomycota(p);unkn. Ascomycota(p);unkn. Ascomycota(p);unkn. Ascomycota(p);Ascomycota sp. MA5344
Ascomycota sp. MUT 5309	0	0.02521	0	0	0	0	0	0	0	0	Eukaryota;Ascomycota;unkn. Ascomycota(p);unkn. Ascomycota(p);unkn. Ascomycota(p);unkn. Ascomycota(p);Ascomycota sp. MUT 5309
Ascomycota sp. MUT 5355	0	0	0	0	0	0.08228	0	0	0	0	Eukaryota;Ascomycota;unkn. Ascomycota(p);unkn. Ascomycota(p);unkn. Ascomycota(p);unkn. Ascomycota(p);Ascomycota sp. MUT 5355
Ascomycota sp. OY30807	0	0	0	0	0	0	0	0	0.02529	0	Eukaryota;Ascomycota;unkn. Ascomycota(p);unkn. Ascomycota(p);unkn. Ascomycota(p);unkn. Ascomycota(p);Ascomycota sp. OY30807
Ascomycota sp. South-west0090	0	0	0	0	0	0.02743	0	0	0	0	Eukaryota;Ascomycota;unkn. Ascomycota(p);unkn. Ascomycota(p);unkn. Ascomycota(p);unkn. Ascomycota(p);Ascomycota sp. South-west0090
Ascomycota sp. UNEX FECRGA 2012E223	0	0	0	0	0	0.02743	0	0	0	0	Eukaryota;Ascomycota;unkn. Ascomycota(p);unkn. Ascomycota(p);unkn. Ascomycota(p);unkn. Ascomycota(p);Ascomycota sp. UNEX FECRGA 2012E223
Aspergillus clavatonanicus	0	0	0	0	0	0	0	0.42854	0	0	Eukaryota;Ascomycota;Eurotiomycetes;Eurotiales;Aspergillaceae;Aspergillus;Aspergillus clavatonanicus
Aspergillus flavus	0	0	0	0	0	0.02743	0	0	0	0	Eukaryota;Ascomycota;Eurotiomycetes;Eurotiales;Aspergillaceae;Aspergillus;Aspergillus flavus
Aspergillus fumigatus	0	0	0	0	0	0.02743	0	0	0	0	Eukaryota;Ascomycota;Eurotiomycetes;Eurotiales;Aspergillaceae;Aspergillus;Aspergillus fumigatus
Aspergillus gracilis	0	0	0	0	0	0	0	0.07562	0	0	Eukaryota;Ascomycota;Eurotiomycetes;Eurotiales;Aspergillaceae;Aspergillus;Aspergillus gracilis
Aspergillus japonicus	0	0	0	0.02523	0	0	0	0	0.05058	0.02508	Eukaryota;Ascomycota;Eurotiomycetes;Eurotiales;Aspergillaceae;Aspergillus;Aspergillus japonicus
Aspergillus niger	0	0	0	0	0	0	0	0	0.2782	0	Eukaryota;Ascomycota;Eurotiomycetes;Eurotiales;Aspergillaceae;Aspergillus;Aspergillus niger
Aspergillus oryzae	0	0	0	0	0	0.05485	0	0	0	0	Eukaryota;Ascomycota;Eurotiomycetes;Eurotiales;Aspergillaceae;Aspergillus;Aspergillus oryzae
Aspergillus penicillioides	0.77714	0.02521	0.07591	0	1.51515	0.13714	0.37632	0.20166	0.88518	2.08124	Eukaryota;Ascomycota;Eurotiomycetes;Eurotiales;Aspergillaceae;Aspergillus;Aspergillus penicillioides
Aspergillus peyronelii	0	0	0	0	0	0	0	0.07562	0	0	Eukaryota;Ascomycota;Eurotiomycetes;Eurotiales;Aspergillaceae;Aspergillus;Aspergillus peyronelii
Aspergillus sp. F9	0	0	0	0	0	0.02743	0	0	0	0	Eukaryota;Ascomycota;Eurotiomycetes;Eurotiales;Aspergillaceae;Aspergillus;Aspergillus sp. F9
Aspergillus tabacinus	0	0	0	0	0	0	0	0.02521	0	0	Eukaryota;Ascomycota;Eurotiomycetes;Eurotiales;Aspergillaceae;Aspergillus;Aspergillus tabacinus
Aspergillus terreus	0	0.02521	0	0	0	0	0	0.35291	0	0	Eukaryota;Ascomycota;Eurotiomycetes;Eurotiales;Aspergillaceae;Aspergillus;Aspergillus terreus
Atractosporocybe inornata	0	0	3.08704	0	0	0	0	0	0	0	Eukaryota;Basidiomycota;Agaricomycetes;Agaricales;Tricholomataceae;Atractosporocybe;Atractosporocybe inornata
Atractosporocybe sp. 1 EL-2016	0	0	0.20243	0	0	0	0	0	0	0.02508	Eukaryota;Basidiomycota;Agaricomycetes;Agaricales;Tricholomataceae;Atractosporocybe;Atractosporocybe sp. 1 EL-2016
Auricularia auricula-judae	0	0	0	0	0	0.38398	0	0	0	0	Eukaryota;Basidiomycota;Agaricomycetes;Auriculariales;Auriculariaceae;Auricularia;Auricularia auricula-judae
Auricularia polytricha	0	0	0	0	0	0.02743	0	0	0	0	Eukaryota;Basidiomycota;Agaricomycetes;Auriculariales;Auriculariaceae;Auricularia;Auricularia polytricha
Auricularia scissa	0	0	0	0	0	0.08228	0	0	0	0	Eukaryota;Basidiomycota;Agaricomycetes;Auriculariales;Auriculariaceae;Auricularia;Auricularia scissa
Austroafricana parva	0	0	0	0.02523	0	0	0	0	0	0	Eukaryota;Ascomycota;Dothideomycetes;Capnodiales;Teratosphaeriaceae;Austroafricana;Austroafricana parva
Bacidina flavoleprosa	0	0	0	0	0	0.05485	0	0	0	0	Eukaryota;Ascomycota;Lecanoromycetes;Lecanorales;Ramalinaceae;Bacidina;Bacidina flavoleprosa
Bacidina sp. BGK-2016a	0	0	0	0	0	0.02743	0	0	0	0	Eukaryota;Ascomycota;Lecanoromycetes;Lecanorales;Ramalinaceae;Bacidina;Bacidina sp. BGK-2016a
Bambusaria bambusae	0	0	0	0	0	0.02743	0	0	0	0	Eukaryota;Ascomycota;Dothideomycetes;Valsariales;Valsariaceae;Bambusaria;Bambusaria bambusae
basidiomycete sp. RT00050	0	0	0	0	0	0.02743	0	0	0	0	Eukaryota;Basidiomycota;unkn. Basidiomycota(p);unkn. Basidiomycota(p);unkn. Basidiomycota(p);unkn. Basidiomycota(p);basidiomycete sp. RT00050
basidiomycete yeast sp. DX-2006Q	0	10.4892	6.88259	1.61494	0.10823	0.35656	0	0.45374	0.05058	0.1003	Eukaryota;Basidiomycota;unkn. Basidiomycota(p);unkn. Basidiomycota(p);unkn. Basidiomycota(p);unkn. Basidiomycota(p);basidiomycete yeast sp. DX-2006Q
Basidiomycota sp. 7-SU-3-E-56(M)A.1	0	0	0	0	0	0	0.02509	0	0	0	Eukaryota;Basidiomycota;unkn. Basidiomycota(p);unkn. Basidiomycota(p);unkn. Basidiomycota(p);unkn. Basidiomycota(p);Basidiomycota sp. 7-SU-3-E-56(M)A.1
Basidiomycota sp. D5	0	0	0.0253	0	0	0	0	0	0	0	Eukaryota;Basidiomycota;unkn. Basidiomycota(p);unkn. Basidiomycota(p);unkn. Basidiomycota(p);unkn. Basidiomycota(p);Basidiomycota sp. D5
Basidiomycota sp. T-861	0	0	0.12652	0	0	0	0.45158	0	0	0.02508	Eukaryota;Basidiomycota;unkn. Basidiomycota(p);unkn. Basidiomycota(p);unkn. Basidiomycota(p);unkn. Basidiomycota(p);Basidiomycota sp. T-861
Batcheloromyces leucadendri	0	0	0	0	0	0.19199	0	0	0	0	Eukaryota;Ascomycota;Dothideomycetes;Capnodiales;Teratosphaeriaceae;Batcheloromyces;Batcheloromyces leucadendri
Beauveria bassiana	0	0	0	0	0	0	0.10035	0	0	0	Eukaryota;Ascomycota;Sordariomycetes;Hypocreales;Cordycipitaceae;Beauveria;Beauveria bassiana
Beauveria pseudobassiana	0	0	0	0	0	0.02743	0	0	0	0	Eukaryota;Ascomycota;Sordariomycetes;Hypocreales;Cordycipitaceae;Beauveria;Beauveria pseudobassiana
Biatoropsis usnearum	0	0	0	0	0	0.02743	0	0	0	0	Eukaryota;Basidiomycota;Tremellomycetes;Tremellales;Tremellaceae;Biatoropsis;Biatoropsis usnearum
Biatriospora sp.	0	0	0	0	0	0.02743	0	0	0	0	Eukaryota;Ascomycota;Dothideomycetes;Pleosporales;Biatriosporaceae;Biatriospora;Biatriospora sp.
Bionectria cf. ochroleuca CBS 113336	0	0	0	0	0	0	0.02509	0	0	0	Eukaryota;Ascomycota;Sordariomycetes;Hypocreales;Bionectriaceae;Clonostachys;Bionectria cf. ochroleuca CBS 113336
Bipolaris maydis	1.93031	8.24508	3.34008	4.69341	1.08225	0.6034	11.3397	1.20998	0.75873	0.2006	Eukaryota;Ascomycota;Dothideomycetes;Pleosporales;Pleosporaceae;Bipolaris;Bipolaris maydis
Bipolaris sorokiniana	0.02507	2.118	0.17713	3.17941	0.21645	0.27427	5.3437	4.1089	0.02529	0.1003	Eukaryota;Ascomycota;Dothideomycetes;Pleosporales;Pleosporaceae;Bipolaris;Bipolaris sorokiniana
Bipolaris sp. 1 TMS-2011	0.02507	0	0	0	0	0	0	0	0	0	Eukaryota;Ascomycota;Dothideomycetes;Pleosporales;Pleosporaceae;Bipolaris;Bipolaris sp. 1 TMS-2011
Bipolaris sp. YPT-2016a	0	0	0	0.12617	0	0.02743	0	0.12604	0	0	Eukaryota;Ascomycota;Dothideomycetes;Pleosporales;Pleosporaceae;Bipolaris;Bipolaris sp. YPT-2016a
Bipolaris yamadae	0	0	0	0.02523	0	0.05485	0	0	0	0	Eukaryota;Ascomycota;Dothideomycetes;Pleosporales;Pleosporaceae;Bipolaris;Bipolaris yamadae
Bolbitius excoriatus	0	0	0	0	0	0	0	0.17646	0	0.02508	Eukaryota;Basidiomycota;Agaricomycetes;Agaricales;Bolbitiaceae;Bolbitius;Bolbitius excoriatus
Brycekendrickomyces acaciae	0	0	0	0	0	0.02743	0	0	0	0	Eukaryota;Ascomycota;Eurotiomycetes;Chaetothyriales;Trichomeriaceae;Brycekendrickomyces;Brycekendrickomyces acaciae
Bullera sp. TMS-2011	0	0	0	0	0	0.02743	0	0	0	0	Eukaryota;Basidiomycota;Tremellomycetes;Tremellales;Bulleraceae;Bullera;Bullera sp. TMS-2011
Bullera unica	0	0	0	0	0	0.02743	0	0	0.02529	0	Eukaryota;Basidiomycota;Tremellomycetes;Tremellales;Bulleraceae;Bullera;Bullera unica
Bulleribasidium siamense	0	0	0	0	0	0.02743	0	0	0	0	Eukaryota;Basidiomycota;Tremellomycetes;Tremellales;Bulleribasidiaceae;Bulleribasidium;Bulleribasidium siamense
Caloplaca sp. 'diffusa'	0	0	0	0	0	0.02743	0	0	0	0	Eukaryota;Ascomycota;Lecanoromycetes;Teloschistales;Teloschistaceae;Caloplaca;Caloplaca sp. 'diffusa'
Camarosporium brabeji	0	0	0	0	0	0.13714	0	0	0	0	Eukaryota;Ascomycota;Dothideomycetes;Pleosporales;unkn. Pleosporales(o);Camarosporium;Camarosporium brabeji
Candelaria sp. Hur ANT050743	0	0	0	0.02523	0	0	0	0	0	0	Eukaryota;Ascomycota;Lecanoromycetes;Candelariales;Candelariaceae;Candelaria;Candelaria sp. Hur ANT050743
Candida parapsilosis	0	0.02521	0	0.02523	0	0	0.6272	0.45374	0	0	Eukaryota;Ascomycota;Saccharomycetes;Saccharomycetales;Debaryomycetaceae;Candida;Candida parapsilosis
Capnodiales sp. CN-Cre-Bo2-2	0	0	0	0	0	0.05485	0	0	0	0	Eukaryota;Ascomycota;Dothideomycetes;Capnodiales;unkn. Capnodiales(o);unkn. Capnodiales(o);Capnodiales sp. CN-Cre-Bo2-2
Ceramothyrium melastoma	0	0	0	0.02523	0	0	0	0	0	0	Eukaryota;Ascomycota;Eurotiomycetes;Chaetothyriales;Chaetothyriaceae;Ceramothyrium;Ceramothyrium melastoma
Ceratobasidium sp. AG-Q	0	0	0	0	0	0	0	0	0.10116	0	Eukaryota;Basidiomycota;Agaricomycetes;Cantharellales;Ceratobasidiaceae;Ceratobasidium;Ceratobasidium sp. AG-Q
Cercosporella virgaureae	0	0.02521	0.0253	0	0	0	0.02509	0	0.02529	0	Eukaryota;Ascomycota;Dothideomycetes;Capnodiales;Mycosphaerellaceae;Cercosporella;Cercosporella virgaureae
Cercostigmina punctata	0	0	0	0	0	0.05485	0	0	0	0	Eukaryota;Ascomycota;Dothideomycetes;Capnodiales;Mycosphaerellaceae;Cercostigmina;Cercostigmina punctata
cf. Peniophora sp. MLB-2010	0.02507	0.02521	0	0	0	0.08228	0	0	0	0.02508	Eukaryota;Basidiomycota;Agaricomycetes;Russulales;Peniophoraceae;Peniophora;cf. Peniophora sp. MLB-2010
cf. Pseudocercospora sp. CPC 10712	0	0	0	0.02523	0	0	0	0	0	0	Eukaryota;Ascomycota;Dothideomycetes;Capnodiales;Mycosphaerellaceae;Pseudocercospora;cf. Pseudocercospora sp. CPC 10712
Chaetomium globosum	0	0	0	0.02523	0	0	0	1.08394	0	0	Eukaryota;Ascomycota;Sordariomycetes;Sordariales;Chaetomiaceae;Chaetomium;Chaetomium globosum
Chaetothyriales sp. KhNk3-2	0	0	0	0	1.2987	0	0	0	0	0	Eukaryota;Ascomycota;Eurotiomycetes;Chaetothyriales;unkn. Chaetothyriales(o);unkn. Chaetothyriales(o);Chaetothyriales sp. KhNk3-2
Chaetothyriales sp. MACrh12a	0	0	0	0	0	0.10971	0	0	0.02529	0	Eukaryota;Ascomycota;Eurotiomycetes;Chaetothyriales;unkn. Chaetothyriales(o);unkn. Chaetothyriales(o);Chaetothyriales sp. MACrh12a
Chaetothyriales sp. MP-2014	0.02507	0.80686	0.43016	3.48221	0.4329	0.46626	0	1.08394	0	0.32598	Eukaryota;Ascomycota;Eurotiomycetes;Chaetothyriales;unkn. Chaetothyriales(o);unkn. Chaetothyriales(o);Chaetothyriales sp. MP-2014
Chaetothyriales sp. MSX 47445	0	0	0	0.12617	0	0.05485	0	0	0	0	Eukaryota;Ascomycota;Eurotiomycetes;Chaetothyriales;unkn. Chaetothyriales(o);unkn. Chaetothyriales(o);Chaetothyriales sp. MSX 47445
Chaetothyriales sp. Pet1S-2	0	0	0	0	0.10823	0.02743	0	0	0	0	Eukaryota;Ascomycota;Eurotiomycetes;Chaetothyriales;unkn. Chaetothyriales(o);unkn. Chaetothyriales(o);Chaetothyriales sp. Pet1S-2
Chaetothyriales sp. Pet3W-3a	0	0	0	0	0	0	0	0.02521	0	0	Eukaryota;Ascomycota;Eurotiomycetes;Chaetothyriales;unkn. Chaetothyriales(o);unkn. Chaetothyriales(o);Chaetothyriales sp. Pet3W-3a
Cladophialophora bantiana	0	0.05043	0	0	0	0	0	0	0	0.17553	Eukaryota;Ascomycota;Eurotiomycetes;Chaetothyriales;Herpotrichiellaceae;Cladophialophora;Cladophialophora bantiana
Cladophialophora proteae	0	0	0	0	0	0.02743	0	0	0	0	Eukaryota;Ascomycota;Eurotiomycetes;Chaetothyriales;Herpotrichiellaceae;Cladophialophora;Cladophialophora proteae
Cladosporium allicinum	0	0	0	0.05047	0	0	0	0	0	0	Eukaryota;Ascomycota;Dothideomycetes;Capnodiales;Cladosporiaceae;Cladosporium;Cladosporium allicinum
Cladosporium cf. tenuissimum ENT9	0	0	0	0.02523	0	0	0	0	0	0	Eukaryota;Ascomycota;Dothideomycetes;Capnodiales;Cladosporiaceae;Cladosporium;Cladosporium cf. tenuissimum ENT9
Cladosporium cladosporioides	0.37603	22.466	5.21255	32.324	1.19048	0.82282	2.28299	2.34434	15.5286	11.66	Eukaryota;Ascomycota;Dothideomycetes;Capnodiales;Cladosporiaceae;Cladosporium;Cladosporium cladosporioides
Cladosporium langeronii	0	0.02521	0	0	0	0	0	0	0	0	Eukaryota;Ascomycota;Dothideomycetes;Capnodiales;Cladosporiaceae;Cladosporium;Cladosporium langeronii
Cladosporium macrocarpum	0	0	0.05061	0.10093	0.10823	0	0.12544	0	0	0	Eukaryota;Ascomycota;Dothideomycetes;Capnodiales;Cladosporiaceae;Cladosporium;Cladosporium macrocarpum
Cladosporium perangustum	0	0.12607	0	0.20187	0	0	0	0	0.05058	0.02508	Eukaryota;Ascomycota;Dothideomycetes;Capnodiales;Cladosporiaceae;Cladosporium;Cladosporium perangustum
Cladosporium sp. CBS 300.96	0	0	0	0.05047	0	0	0	0	0	0	Eukaryota;Ascomycota;Dothideomycetes;Capnodiales;Cladosporiaceae;Cladosporium;Cladosporium sp. CBS 300.96
Cladosporium sphaerospermum	0	0.02521	0.0253	0.32803	0	0	0	0.20166	0	0.05015	Eukaryota;Ascomycota;Dothideomycetes;Capnodiales;Cladosporiaceae;Cladosporium;Cladosporium sphaerospermum
Clavulicium macounii	0	0	0.0253	0	0	0	0	0	0	0	Eukaryota;Basidiomycota;Agaricomycetes;Cantharellales;Clavulinaceae;Clavulicium;Clavulicium macounii
Clitocybe cf. fragrans UBC F23886	0	0	0.0253	0	0	0	0	0	0	0	Eukaryota;Basidiomycota;Agaricomycetes;Agaricales;Tricholomataceae;Clitocybe;Clitocybe cf. fragrans UBC F23886
Clitocybe sp. 4 PA-2015	0	0	0.17713	0	0	0	0	0	0.02529	0	Eukaryota;Basidiomycota;Agaricomycetes;Agaricales;Tricholomataceae;Clitocybe;Clitocybe sp. 4 PA-2015
Clitocybe sp. UBC F16297	0	0.02521	1.34109	0	0	0	0	0	0	0	Eukaryota;Basidiomycota;Agaricomycetes;Agaricales;Tricholomataceae;Clitocybe;Clitocybe sp. UBC F16297
Clitocybe sp. X-79	0	0	0.22773	0	0	0	0	0	0	0	Eukaryota;Basidiomycota;Agaricomycetes;Agaricales;Tricholomataceae;Clitocybe;Clitocybe sp. X-79
Clonostachys rosea	0	0	0	0	0	0	0	0.12604	0.02529	0	Eukaryota;Ascomycota;Sordariomycetes;Hypocreales;Bionectriaceae;Clonostachys;Clonostachys rosea
Clypeosphaeria mamillana	0	0	0	0.02523	0	0.02743	0	0	0	0	Eukaryota;Ascomycota;Sordariomycetes;Xylariales;Xylariaceae;Clypeosphaeria;Clypeosphaeria mamillana
Cochliobolus sp. CY126	0	0	0	0	0	0	0	0.02521	0	0	Eukaryota;Ascomycota;Dothideomycetes;Pleosporales;Pleosporaceae;Cochliobolus;Cochliobolus sp. CY126
Colletotrichum gloeosporioides	0	0	0	0	0	0.05485	0	0	0	0	Eukaryota;Ascomycota;Sordariomycetes;Glomerellales;Glomerellaceae;Colletotrichum;Colletotrichum gloeosporioides
Colospora andalasii	0	0	0	0	0	0.02743	0	0	0	0	Eukaryota;Basidiomycota;Agaricomycetes;Polyporales;Polyporaceae;Colospora;Colospora andalasii
Coniochaeta taeniospora	0	0	0	0	0	0.74054	0	0	0	0	Eukaryota;Ascomycota;Sordariomycetes;Coniochaetales;Coniochaetaceae;Coniochaeta;Coniochaeta taeniospora
Coniosporium sp. FY20-03	0	0	0	0	0.10823	0.32913	0	0	0	0	Eukaryota;Ascomycota;Eurotiomycetes;Chaetothyriales;Herpotrichiellaceae;Coniosporium;Coniosporium sp. FY20-03
Coniothyrium palmicola	0	0.07564	0	0.05047	0	0.3017	0	0.12604	0.30349	0	Eukaryota;Ascomycota;Dothideomycetes;Pleosporales;Coniothyriaceae;Coniothyrium;Coniothyrium palmicola
Coniozyma leucospermi	0	0	0	0.27757	0	0	0	0	0	0	Eukaryota;Ascomycota;Dothideomycetes;Dothideales;Dothideaceae;Coniozyma;Coniozyma leucospermi
Coprinellus aureogranulatus	0	0	0	0	0	0.02743	0	0	0	0	Eukaryota;Basidiomycota;Agaricomycetes;Agaricales;Psathyrellaceae;Coprinellus;Coprinellus aureogranulatus
Coprinellus cf. micaceus T-776	0	0.02521	0	0.02523	0	0.13714	0	0	0	0	Eukaryota;Basidiomycota;Agaricomycetes;Agaricales;Psathyrellaceae;Coprinellus;Coprinellus cf. micaceus T-776
Coprinellus micaceus	0	0	0	0.12617	0	0.02743	0	0	0	0	Eukaryota;Basidiomycota;Agaricomycetes;Agaricales;Psathyrellaceae;Coprinellus;Coprinellus micaceus
Coprinopsis strossmayeri	0.30083	0.05043	0.10121	0	0.4329	0.24685	1.8565	4.63827	0.07587	0	Eukaryota;Basidiomycota;Agaricomycetes;Agaricales;Psathyrellaceae;Coprinopsis;Coprinopsis strossmayeri
Cordyceps sp. 97003	0	0	0	0	0	0.02743	0	0	0	0	Eukaryota;Ascomycota;Sordariomycetes;Hypocreales;Cordycipitaceae;Cordyceps;Cordyceps sp. 97003
Corticifraga peltigerae	0	0	0	0	0	0.02743	0	0	0	0	Eukaryota;Ascomycota;Lecanoromycetes;Lecanorales;unkn. Lecanorales(o);Corticifraga;Corticifraga peltigerae
Cortinarius lilacinovelatus	0	0	0	0	0.21645	0	0	0	0	0	Eukaryota;Basidiomycota;Agaricomycetes;Agaricales;Cortinariaceae;Cortinarius;Cortinarius lilacinovelatus
Cortinarius sp. PDD 107713	0	0	0	0	0	0.05485	0	0	0	0	Eukaryota;Basidiomycota;Agaricomycetes;Agaricales;Cortinariaceae;Cortinarius;Cortinarius sp. PDD 107713
Cortinarius sp. PDD 107715	0	0	0.10121	0	0	0	0	0.07562	0	0	Eukaryota;Basidiomycota;Agaricomycetes;Agaricales;Cortinariaceae;Cortinarius;Cortinarius sp. PDD 107715
Cortinarius sp. PDD 107723	0	0	0	0	0	0.02743	0	0	0	0	Eukaryota;Basidiomycota;Agaricomycetes;Agaricales;Cortinariaceae;Cortinarius;Cortinarius sp. PDD 107723
Cortinarius sp. PDD 97508	0	0	0	0	0	0	0	0.10083	0	0	Eukaryota;Basidiomycota;Agaricomycetes;Agaricales;Cortinariaceae;Cortinarius;Cortinarius sp. PDD 97508
Corynespora cassiicola	0	0.20171	0.10121	0.32803	0	0.24685	0.02509	0	0.02529	0.05015	Eukaryota;Ascomycota;Dothideomycetes;Pleosporales;Corynesporascaceae;Corynespora;Corynespora cassiicola
Corynespora smithii	0	2.62229	0.20243	5.52612	1.62338	3.29128	1.27948	0.83186	1.71978	5.11535	Eukaryota;Ascomycota;Dothideomycetes;Pleosporales;Corynesporascaceae;Corynespora;Corynespora smithii
Cotylidia undulata	32.3389	0.20171	0.07591	0.05047	0.64935	0.21942	0.27597	0.05042	0.12645	0.3009	Eukaryota;Basidiomycota;Agaricomycetes;Hymenochaetales;unkn. Hymenochaetales(o);Cotylidia;Cotylidia undulata
Creosphaeria sassafras	0.10028	0	0	0	0	0	0	0	0	0.02508	Eukaryota;Ascomycota;Sordariomycetes;Xylariales;Xylariaceae;Creosphaeria;Creosphaeria sassafras
Cryptococcus gattii VGI	0	0	0	0	0	0.02743	0	0	0	0	Eukaryota;Basidiomycota;Tremellomycetes;Tremellales;Cryptococcaceae;Cryptococcus;Cryptococcus gattii VGI
Cryptococcus neoformans	0	0	0.10121	0	0	0.02743	0.05018	0.12604	2.04856	0	Eukaryota;Basidiomycota;Tremellomycetes;Tremellales;Cryptococcaceae;Cryptococcus;Cryptococcus neoformans
Cryptococcus sp. 1 TMS-2011	0	0	0.05061	0	0	0	0	0	0	0	Eukaryota;Basidiomycota;Tremellomycetes;Tremellales;Cryptococcaceae;Cryptococcus;Cryptococcus sp. 1 TMS-2011
Cryptococcus sp. LH15	0	0	0.0253	0	0	0	0	0	0.50582	0.02508	Eukaryota;Basidiomycota;Tremellomycetes;Tremellales;Cryptococcaceae;Cryptococcus;Cryptococcus sp. LH15
Cryptotrichosporon tibetense	0.05014	0.25214	0.48077	0.10093	0.4329	0.9051	0	0.07562	14.7446	0.2006	Eukaryota;Basidiomycota;Tremellomycetes;Trichosporonales;Tetragoniomycetaceae;Cryptotrichosporon;Cryptotrichosporon tibetense
Cryptovalsa rabenhorstii	0	0.02521	0	0	0	0	0	0	0	0	Eukaryota;Ascomycota;Sordariomycetes;Xylariales;Diatrypaceae;Cryptovalsa;Cryptovalsa rabenhorstii
Curvularia lunata	0	0.07564	0.25304	0	0	0	0	0	0	0	Eukaryota;Ascomycota;Dothideomycetes;Pleosporales;Pleosporaceae;Curvularia;Curvularia lunata
Curvularia sp. NR-2006-D12	0	0	0.05061	0.02523	0	0	0	0	0	0	Eukaryota;Ascomycota;Dothideomycetes;Pleosporales;Pleosporaceae;Curvularia;Curvularia sp. NR-2006-D12
Curvularia verruculosa	0.05014	0.12607	0	0	0	0	0	0	0	0	Eukaryota;Ascomycota;Dothideomycetes;Pleosporales;Pleosporaceae;Curvularia;Curvularia verruculosa
Cylindrocladium sp. ecyt-2	0.02507	0	0	0.02523	0	0	0.07526	0.3277	0	0	Eukaryota;Ascomycota;Sordariomycetes;Hypocreales;Nectriaceae;Cylindrocladium;Cylindrocladium sp. ecyt-2
Cyphellophora guyanensis	0	0	0	0.05047	0	0	0	0	0	0	Eukaryota;Ascomycota;Eurotiomycetes;Chaetothyriales;Cyphellophoraceae;Cyphellophora;Cyphellophora guyanensis
Cyphellophora laciniata	0	0.07564	0	0.02523	0	0	0	0	0	0	Eukaryota;Ascomycota;Eurotiomycetes;Chaetothyriales;Cyphellophoraceae;Cyphellophora;Cyphellophora laciniata
Cyphellophora reptans	0	0.07564	0	0	0	0	0	0	0	0	Eukaryota;Ascomycota;Eurotiomycetes;Chaetothyriales;Cyphellophoraceae;Cyphellophora;Cyphellophora reptans
Cystobasidiomycetes sp. MT-2015a	0	0.07564	0.88563	0.0757	0	0	0	0	0	0.02508	Eukaryota;Basidiomycota;Cystobasidiomycetes;unkn. Cystobasidiomycetes(c);unkn. Cystobasidiomycetes(c);unkn. Cystobasidiomycetes(c);Cystobasidiomycetes sp. MT-2015a
Cystobasidium calyptogenae	0	0	0.05061	0	0	0	0	0	0	0	Eukaryota;Basidiomycota;Cystobasidiomycetes;Cystobasidiales;Cystobasidiaceae;Cystobasidium;Cystobasidium calyptogenae
Cystobasidium ongulense	0.75207	6.32879	2.45445	3.53268	0	0.02743	0	0.05042	0.02529	0.02508	Eukaryota;Basidiomycota;Cystobasidiomycetes;Cystobasidiales;Cystobasidiaceae;Cystobasidium;Cystobasidium ongulense
Cystobasidium slooffiae	0	0.02521	0.10121	0.02523	0	0	0	0	0	0	Eukaryota;Basidiomycota;Cystobasidiomycetes;Cystobasidiales;Cystobasidiaceae;Cystobasidium;Cystobasidium slooffiae
Cystobasidium tubakii	0.05014	0.02521	0.25304	0.10093	0	0	0	0	0	0	Eukaryota;Basidiomycota;Cystobasidiomycetes;Cystobasidiales;Cystobasidiaceae;Cystobasidium;Cystobasidium tubakii
Cystofilobasidium intermedium	0	0	0	0	0	0	0	0.02521	0	0.07523	Eukaryota;Basidiomycota;Tremellomycetes;Cystofilobasidiales;Cystofilobasidiaceae;Cystofilobasidium;Cystofilobasidium intermedium
Dactylaria fragilis	0	0	0	0	0.10823	0	0	0	0	0	Eukaryota;Ascomycota;Orbiliomycetes;Orbiliales;Orbiliaceae;Dactylaria;Dactylaria fragilis
Daedaleopsis confragosa	0	0	0	0	0	0.02743	0	0	0	0	Eukaryota;Basidiomycota;Agaricomycetes;Polyporales;Polyporaceae;Daedaleopsis;Daedaleopsis confragosa
Deconica sp. 471	0	0	0	0	0	0.02743	0	0	0	0	Eukaryota;Basidiomycota;Agaricomycetes;Agaricales;Strophariaceae;Deconica;Deconica sp. 471
Dendryphiella fasciculata	0	0	0	0	0	0.05485	0	0	0	0	Eukaryota;Ascomycota;Dothideomycetes;Pleosporales;Dictyosporiaceae;Dendryphiella;Dendryphiella fasciculata
Derxomyces linzhiensis	0	0	0	0	0	0.02743	0	0	0	0	Eukaryota;Basidiomycota;Tremellomycetes;Tremellales;Bulleribasidiaceae;Derxomyces;Derxomyces linzhiensis
Devriesia sp. NG_p52	0	0.05043	0	0.12617	0	0	0	0	0	0	Eukaryota;Ascomycota;Dothideomycetes;Capnodiales;Teratosphaeriaceae;Devriesia;Devriesia sp. NG_p52
Devriesia strelitziicola	0	0	0	0	0	0.08228	0	0	0	0	Eukaryota;Ascomycota;Dothideomycetes;Capnodiales;Teratosphaeriaceae;Devriesia;Devriesia strelitziicola
Diaporthe sp.	0	0	0	0	0	0.19199	0	0	0	0	Eukaryota;Ascomycota;Sordariomycetes;Diaporthales;Diaporthaceae;Diaporthe;Diaporthe sp.
Diaporthe sp. G360	0	0.02521	0	0	0	0.10971	0	0	0	0	Eukaryota;Ascomycota;Sordariomycetes;Diaporthales;Diaporthaceae;Diaporthe;Diaporthe sp. G360
Dichomitus squalens	0	0	0.0253	0	0	0.16456	0.07526	0	0	0	Eukaryota;Basidiomycota;Agaricomycetes;Polyporales;Polyporaceae;Dichomitus;Dichomitus squalens
Didymella sp. ATT063	0	0.02521	0	0	0	0	0	0	0	0	Eukaryota;Ascomycota;Dothideomycetes;Pleosporales;Didymellaceae;Didymella;Didymella sp. ATT063
Didymosphaeria futilis	0	0	0.05061	0	0	0	0	0	0	0	Eukaryota;Ascomycota;Dothideomycetes;Pleosporales;Didymosphaeriaceae;Didymosphaeria;Didymosphaeria futilis
Diplodia olivarum	0	0	0	0	0	0.02743	0	0	0	0	Eukaryota;Ascomycota;Dothideomycetes;Botryosphaeriales;Botryosphaeriaceae;Diplodia;Diplodia olivarum
Dissoconium proteae	0	0.02521	0	0	0	0.05485	0	0.20166	0	0	Eukaryota;Ascomycota;Dothideomycetes;Capnodiales;Dissoconiaceae;Dissoconium;Dissoconium proteae
Dothideomycetes sp. 11131.2	0	0	0	0	0	0.02743	0	0	0	0	Eukaryota;Ascomycota;Dothideomycetes;unkn. Dothideomycetes(c);unkn. Dothideomycetes(c);unkn. Dothideomycetes(c);Dothideomycetes sp. 11131.2
Drechslera erythrospila	0	0	0.05061	0.02523	0	0	0.02509	0	0	0	Eukaryota;Ascomycota;Dothideomycetes;Pleosporales;Pleosporaceae;Drechslera;Drechslera erythrospila
Edenia gomezpompae	0	0	0	0	0	0	0	0	0.02529	0	Eukaryota;Ascomycota;Dothideomycetes;Pleosporales;Pleosporaceae;Edenia;Edenia gomezpompae
Elsinoe araliae	0	0	0	0	0	0.05485	0	0	0	0	Eukaryota;Ascomycota;Dothideomycetes;Myriangiales;Elsinoaceae;Elsinoe;Elsinoe araliae
Epichloe amarillans	0	0	0	0	1.08225	0	0	0	0	0	Eukaryota;Ascomycota;Sordariomycetes;Hypocreales;Clavicipitaceae;Epichloe;Epichloe amarillans
Epichloe baconii	0	0	0	0	24.7836	0	0	0	0	0	Eukaryota;Ascomycota;Sordariomycetes;Hypocreales;Clavicipitaceae;Epichloe;Epichloe baconii
Epichloe festucae	0	0	0	0	0.10823	0	0	0	0	0	Eukaryota;Ascomycota;Sordariomycetes;Hypocreales;Clavicipitaceae;Epichloe;Epichloe festucae
Epichloe hybrida	0	0	0	0	0.10823	0	0	0	0	0	Eukaryota;Ascomycota;Sordariomycetes;Hypocreales;Clavicipitaceae;Epichloe;Epichloe hybrida
Epichloe typhina	0	0	0	0	8.98268	0	0	0	0	0	Eukaryota;Ascomycota;Sordariomycetes;Hypocreales;Clavicipitaceae;Epichloe;Epichloe typhina
Epicoccum nigrum	0	1.33636	0	0	0	0.05485	0	0.35291	0	0	Eukaryota;Ascomycota;Dothideomycetes;Pleosporales;Didymellaceae;Epicoccum;Epicoccum nigrum
Epicoccum plurivorum	0	0.02521	0	0	0	0	0	0	0	0	Eukaryota;Ascomycota;Dothideomycetes;Pleosporales;Didymellaceae;Epicoccum;Epicoccum plurivorum
Epicoccum sp. EPIC-1	0	0	0	0	0	0.02743	0	0	0	0.05015	Eukaryota;Ascomycota;Dothideomycetes;Pleosporales;Didymellaceae;Epicoccum;Epicoccum sp. EPIC-1
Erysiphe euonymicola	0	0	0	0	0	0.05485	0	0	0	0	Eukaryota;Ascomycota;Leotiomycetes;Erysiphales;Erysiphaceae;Erysiphe;Erysiphe euonymicola
Eupenidiella venezuelensis	0	0.1765	0.32895	0	0	0	0	0	0.02529	0	Eukaryota;Ascomycota;Dothideomycetes;Capnodiales;Teratosphaeriaceae;Eupenidiella;Eupenidiella venezuelensis
Eutypella sp. SC1102_01	0.02507	0	0	0	0	0.05485	0	0	0	0	Eukaryota;Ascomycota;Sordariomycetes;Xylariales;Diatrypaceae;Eutypella;Eutypella sp. SC1102_01
Exidia glandulosa	0	0	0	0	0	0.16456	0.80281	0.02521	0	0	Eukaryota;Basidiomycota;Agaricomycetes;Auriculariales;Exidiaceae;Exidia;Exidia glandulosa
Exidiopsis sp. RJB11821	0	0	0	0	0	0.71311	0	0	0	0	Eukaryota;Basidiomycota;Agaricomycetes;Auriculariales;Exidiaceae;Exidiopsis;Exidiopsis sp. RJB11821
Exophiala placitae	0	0	0	0.0757	0.64935	0	0	0	0	0	Eukaryota;Ascomycota;Eurotiomycetes;Chaetothyriales;Herpotrichiellaceae;Exophiala;Exophiala placitae
Exophiala sp. CPC 12171	0	0	0.32895	0.12617	0	0	0	0.07562	0	0	Eukaryota;Ascomycota;Eurotiomycetes;Chaetothyriales;Herpotrichiellaceae;Exophiala;Exophiala sp. CPC 12171
Exserohilum sp. P25E1	0	0	0	0	0	0	0.05018	0	0	0	Eukaryota;Ascomycota;Dothideomycetes;Pleosporales;Pleosporaceae;Exserohilum;Exserohilum sp. P25E1
Fayodia gracilipes	0.02507	0.02521	5.61741	0	0	0.02743	0	0.02521	0	0	Eukaryota;Basidiomycota;Agaricomycetes;Agaricales;Tricholomataceae;Fayodia;Fayodia gracilipes
Fibricium subceraceum	0	0	0	0	0	0	0.02509	0	0	0	Eukaryota;Basidiomycota;Agaricomycetes;Corticiales;Corticiaceae;Fibricium;Fibricium subceraceum
Flagelloscypha japonica	0	0	0	0	0.54113	0	0	0	0	0	Eukaryota;Basidiomycota;Agaricomycetes;Agaricales;Tricholomataceae;Flagelloscypha;Flagelloscypha japonica
Fomes fomentarius	0	0	0	0.05047	0	0	0	0	0	0	Eukaryota;Basidiomycota;Agaricomycetes;Polyporales;Polyporaceae;Fomes;Fomes fomentarius
Fomitopsis pinicola	0	0	0	0	0	0	0.02509	0	0	0	Eukaryota;Basidiomycota;Agaricomycetes;Polyporales;Fomitopsidaceae;Fomitopsis;Fomitopsis pinicola
fungal endophyte	11.1557	15.2799	6.78138	9.13449	8.11688	8.88645	17.1852	28.9135	35.0278	18.6309	Eukaryota;unkn. Eukaryota(d);unkn. Eukaryota(d);unkn. Eukaryota(d);unkn. Eukaryota(d);unkn. Eukaryota(d);fungal endophyte
fungal endophyte sp. g55	0	0	0	0.02523	0	0	0	0	0	0	Eukaryota;unkn. Eukaryota(d);unkn. Eukaryota(d);unkn. Eukaryota(d);unkn. Eukaryota(d);unkn. Eukaryota(d);fungal endophyte sp. g55
fungal endophyte sp. g62	0	0	0	0	0	0	0	0.02521	0	0	Eukaryota;unkn. Eukaryota(d);unkn. Eukaryota(d);unkn. Eukaryota(d);unkn. Eukaryota(d);unkn. Eukaryota(d);fungal endophyte sp. g62
fungal endophyte sp. g78	0	0	0	0	0	0.02743	0	0	0	0	Eukaryota;unkn. Eukaryota(d);unkn. Eukaryota(d);unkn. Eukaryota(d);unkn. Eukaryota(d);unkn. Eukaryota(d);fungal endophyte sp. g78
fungal endophyte sp. g92	0	0.02521	0	0	0	0.02743	0	0	0.02529	0	Eukaryota;unkn. Eukaryota(d);unkn. Eukaryota(d);unkn. Eukaryota(d);unkn. Eukaryota(d);unkn. Eukaryota(d);fungal endophyte sp. g92
fungal sp.	0	0	0	0	0	0.02743	0	0	0	0	Eukaryota;unkn. Eukaryota(d);unkn. Eukaryota(d);unkn. Eukaryota(d);unkn. Eukaryota(d);unkn. Eukaryota(d);fungal sp.
fungal sp. ARIZ B151	0	0	0	0	0	0.02743	0	0	0	0	Eukaryota;unkn. Eukaryota(d);unkn. Eukaryota(d);unkn. Eukaryota(d);unkn. Eukaryota(d);unkn. Eukaryota(d);fungal sp. ARIZ B151
fungal sp. ARIZ L204	0	0	0	0	0	0.05485	0	0	0	0	Eukaryota;unkn. Eukaryota(d);unkn. Eukaryota(d);unkn. Eukaryota(d);unkn. Eukaryota(d);unkn. Eukaryota(d);fungal sp. ARIZ L204
fungal sp. EXP0502F	0	0	0	0	0	0.02743	0	0	0	0	Eukaryota;unkn. Eukaryota(d);unkn. Eukaryota(d);unkn. Eukaryota(d);unkn. Eukaryota(d);unkn. Eukaryota(d);fungal sp. EXP0502F
fungal sp. G18	0	0	0	0	0	0.16456	0	0	0	0	Eukaryota;unkn. Eukaryota(d);unkn. Eukaryota(d);unkn. Eukaryota(d);unkn. Eukaryota(d);unkn. Eukaryota(d);fungal sp. G18
fungal sp. NIOCC Y7	0.07521	0	0.15182	0	0	0	0	0	0	0	Eukaryota;unkn. Eukaryota(d);unkn. Eukaryota(d);unkn. Eukaryota(d);unkn. Eukaryota(d);unkn. Eukaryota(d);fungal sp. NIOCC Y7
Furcaspora eucalypti	0	0	0	0.05047	0	0	0	0	0	0	Eukaryota;Ascomycota;Lecanoromycetes;unkn. Lecanoromycetes(c);unkn. Lecanoromycetes(c);Furcaspora;Furcaspora eucalypti
Fusarium cuneirostrum	0	0	0	0	0	0	0	0.02521	0	0	Eukaryota;Ascomycota;Sordariomycetes;Hypocreales;Nectriaceae;Fusarium;Fusarium cuneirostrum
Fusarium equiseti	0.02507	6.17751	0.98684	6.05602	3.13853	1.17937	0.6272	7.63801	3.69246	12.4122	Eukaryota;Ascomycota;Sordariomycetes;Hypocreales;Nectriaceae;Fusarium;Fusarium equiseti
Fusarium lateritium	0	0	0	0	0	0.02743	0	0	0	0	Eukaryota;Ascomycota;Sordariomycetes;Hypocreales;Nectriaceae;Fusarium;Fusarium lateritium
Fusarium nelsonii	0	0	0	0.02523	0	0	0	0	0	0	Eukaryota;Ascomycota;Sordariomycetes;Hypocreales;Nectriaceae;Fusarium;Fusarium nelsonii
Fusarium oxysporum	0	0	0	0	0	0.24685	0	0	0	0	Eukaryota;Ascomycota;Sordariomycetes;Hypocreales;Nectriaceae;Fusarium;Fusarium oxysporum
Fusarium petroliphilum	0	0	0	0	0	0.02743	0	0	0	0	Eukaryota;Ascomycota;Sordariomycetes;Hypocreales;Nectriaceae;Fusarium;Fusarium petroliphilum
Fusarium proliferatum	0	0	0	0	0	0	0.37632	0	0	0	Eukaryota;Ascomycota;Sordariomycetes;Hypocreales;Nectriaceae;Fusarium;Fusarium proliferatum
Fusarium solani	0	0	0	0	0	0.02743	0	0	0	0	Eukaryota;Ascomycota;Sordariomycetes;Hypocreales;Nectriaceae;Fusarium;Fusarium solani
Fusarium sp. AP.MSU3	0	0	0	0	0	0	0	0	0	15.0201	Eukaryota;Ascomycota;Sordariomycetes;Hypocreales;Nectriaceae;Fusarium;Fusarium sp. AP.MSU3
Fusarium sp. BBA 70872	0	0	0	0	0	0.02743	0	0	0	0	Eukaryota;Ascomycota;Sordariomycetes;Hypocreales;Nectriaceae;Fusarium;Fusarium sp. BBA 70872
Fusarium sp. FIESC_16a	0	0	0	0.35327	0	0	0	0	0	0	Eukaryota;Ascomycota;Sordariomycetes;Hypocreales;Nectriaceae;Fusarium;Fusarium sp. FIESC_16a
Fusarium sp. FIESC_20a	0	0.12607	0	0	0	0	0	0	0	0	Eukaryota;Ascomycota;Sordariomycetes;Hypocreales;Nectriaceae;Fusarium;Fusarium sp. FIESC_20a
Fusarium sp. NRRL 13335	0	0.1765	0	0.05047	0	0	0	0	0	0	Eukaryota;Ascomycota;Sordariomycetes;Hypocreales;Nectriaceae;Fusarium;Fusarium sp. NRRL 13335
Fusarium sp. NRRL 28577	0	0	0	0.10093	0	0	0	0	0	0	Eukaryota;Ascomycota;Sordariomycetes;Hypocreales;Nectriaceae;Fusarium;Fusarium sp. NRRL 28577
Fusarium sp. RGT-S4	0	0	0	0.02523	0	0	0	0	0	0	Eukaryota;Ascomycota;Sordariomycetes;Hypocreales;Nectriaceae;Fusarium;Fusarium sp. RGT-S4
Fusarium verticillioides	0	0	0	0	0	0.3017	0	0	0	0	Eukaryota;Ascomycota;Sordariomycetes;Hypocreales;Nectriaceae;Fusarium;Fusarium verticillioides
Fusicladium amoenum	0	0	0	0	0	0.05485	0	0	0	0	Eukaryota;Ascomycota;Dothideomycetes;Venturiales;Sympoventuriaceae;Fusicladium;Fusicladium amoenum
Fusicladium pini	0	0	0	0	0	0.05485	0	0	0	0	Eukaryota;Ascomycota;Dothideomycetes;Venturiales;Sympoventuriaceae;Fusicladium;Fusicladium pini
Fusicladium rhodense	0	0	0.0253	0	0	0.08228	0	0	0	0	Eukaryota;Ascomycota;Dothideomycetes;Venturiales;Sympoventuriaceae;Fusicladium;Fusicladium rhodense
Fusicolla acetilerea	0	0	0	0	0	0.02743	0	0	0	0	Eukaryota;Ascomycota;Sordariomycetes;Hypocreales;Nectriaceae;Fusicolla;Fusicolla acetilerea
Gaeumannomyces hyphopodioides	0.37603	0	0.07591	0	0.10823	0.13714	0	0.78145	0.20233	0	Eukaryota;Ascomycota;Sordariomycetes;Magnaporthales;Magnaporthaceae;Gaeumannomyces;Gaeumannomyces hyphopodioides
Gaeumannomyces tritici	0	0	0.10121	0	0	0	0	0	0	0	Eukaryota;Ascomycota;Sordariomycetes;Magnaporthales;Magnaporthaceae;Gaeumannomyces;Gaeumannomyces tritici
Galerina vittiformis	0	0	1.67004	0.02523	0	0.02743	0.02509	0	0	0	Eukaryota;Basidiomycota;Agaricomycetes;Agaricales;Strophariaceae;Galerina;Galerina vittiformis
Geosmithia pallida	0	0	0	0	0	1.37137	0	0	0	0	Eukaryota;Ascomycota;Sordariomycetes;Hypocreales;Bionectriaceae;Geosmithia;Geosmithia pallida
Gibellulopsis nigrescens	0	0	0	0	0	0.19199	0	0	0	0.02508	Eukaryota;Ascomycota;Sordariomycetes;Glomerellales;Plectosphaerellaceae;Gibellulopsis;Gibellulopsis nigrescens
Gloeophyllum sepiarium	0	0	0	0.02523	0	0.02743	0	0	0	0	Eukaryota;Basidiomycota;Agaricomycetes;Gloeophyllales;Gloeophyllaceae;Gloeophyllum;Gloeophyllum sepiarium
Gloniopsis praelonga	0	0	0	0	0	0.02743	0	0	0	0	Eukaryota;Ascomycota;Dothideomycetes;Hysteriales;Hysteriaceae;Gloniopsis;Gloniopsis praelonga
Glonium pusillum	0	0.05043	0	0	0.10823	0	0	0.3277	0.20233	0	Eukaryota;Ascomycota;Dothideomycetes;unkn. Dothideomycetes(c);Gloniaceae;Glonium;Glonium pusillum
Grandinia cf. barba-jovis UBC F19756	32.4894	0.25214	0.0253	0.0757	0.21645	0.21942	0.05018	0.22687	0.10116	0.17553	Eukaryota;Basidiomycota;Agaricomycetes;Hymenochaetales;Tubulicrinaceae;Grandinia;Grandinia cf. barba-jovis UBC F19756
Graphiopsis chlorocephala	0	0	0	0	0	0.02743	0	0	0	0	Eukaryota;Ascomycota;Dothideomycetes;Capnodiales;Cladosporiaceae;Graphiopsis;Graphiopsis chlorocephala
Graphis lineola	0	0	0	0	0	0.02743	0	0	0	0	Eukaryota;Ascomycota;Lecanoromycetes;Ostropales;Graphidaceae;Graphis;Graphis lineola
Gromochytrium mamkaevae	0	0	0	0	0	0.02743	0	0	0	0	Eukaryota;Chytridiomycota;Chytridiomycetes;Gromochytriales;Gromochytriaceae;Gromochytrium;Gromochytrium mamkaevae
Guignardia sp. CPC 10978	0	0	0	0	0	0.05485	0	0	0	0	Eukaryota;Ascomycota;Dothideomycetes;Botryosphaeriales;Phyllostictaceae;Guignardia;Guignardia sp. CPC 10978
Gymnopilus penetrans	0	0	0	0	0	0.05485	0	0	0	0	Eukaryota;Basidiomycota;Agaricomycetes;Agaricales;Cortinariaceae;Gymnopilus;Gymnopilus penetrans
Gyromitra infula	0.22562	0	0	0	0	0	0.02509	0	0	0	Eukaryota;Ascomycota;Pezizomycetes;Pezizales;Discinaceae;Gyromitra;Gyromitra infula
Hannaella luteola	0	0	0	0	0	0.05485	0	0	0.02529	0	Eukaryota;Basidiomycota;Tremellomycetes;Tremellales;Bulleribasidiaceae;Hannaella;Hannaella luteola
Hazslinszkyomyces aloes	0	0	0	0	0	0.05485	0	0	0	0	Eukaryota;Ascomycota;Dothideomycetes;Pleosporales;Coniothyriaceae;Hazslinszkyomyces;Hazslinszkyomyces aloes
Helminthosporium caespitosum	0	0	0	0	0	0.10971	0	0	0	0	Eukaryota;Ascomycota;Dothideomycetes;Pleosporales;Massarinaceae;Helminthosporium;Helminthosporium caespitosum
Helminthosporium quercinum	0	0	0	0	0	0	0.02509	0	0	0	Eukaryota;Ascomycota;Dothideomycetes;Pleosporales;Massarinaceae;Helminthosporium;Helminthosporium quercinum
Helminthosporium velutinum	0	0	0	0	0	0	0	0	0.02529	0	Eukaryota;Ascomycota;Dothideomycetes;Pleosporales;Massarinaceae;Helminthosporium;Helminthosporium velutinum
Hermatomyces tectonae	0	0	0	0	0	0.13714	0	0	0	0	Eukaryota;Ascomycota;Dothideomycetes;Pleosporales;unkn. Pleosporales(o);Hermatomyces;Hermatomyces tectonae
Hormographiella aspergillata	0	0	0.05061	0	0	0.02743	0	0.02521	0	0	Eukaryota;Basidiomycota;Agaricomycetes;Agaricales;Psathyrellaceae;Hormographiella;Hormographiella aspergillata
Hortaea werneckii	0	0.02521	0	0	0	0	0	0	0	0	Eukaryota;Ascomycota;Dothideomycetes;Capnodiales;Teratosphaeriaceae;Hortaea;Hortaea werneckii
Hyphodontia pallidula	1.17824	0	0	0	0	0	0.02509	0.02521	0	0.02508	Eukaryota;Basidiomycota;Agaricomycetes;Corticiales;Corticiaceae;Hyphodontia;Hyphodontia pallidula
Hypocopra rostrata	0	0.02521	0	0	0	0	0	0	0	0	Eukaryota;Ascomycota;Sordariomycetes;Xylariales;Xylariaceae;Hypocopra;Hypocopra rostrata
Hypocreaceae sp. C3-5	0	0	0	0	0	0.24685	0	0	0	0	Eukaryota;Ascomycota;Sordariomycetes;Hypocreales;Hypocreaceae;unkn. Hypocreaceae(f);Hypocreaceae sp. C3-5
Hypocreales sp. BAB-3884	0	0	0	0	0	0	0	0.02521	0	0	Eukaryota;Ascomycota;Sordariomycetes;Hypocreales;unkn. Hypocreales(o);unkn. Hypocreales(o);Hypocreales sp. BAB-3884
Hypocreales sp. D_D31	0	0	0	0	0	0.02743	0	0	0	0	Eukaryota;Ascomycota;Sordariomycetes;Hypocreales;unkn. Hypocreales(o);unkn. Hypocreales(o);Hypocreales sp. D_D31
Hysteropatella prostii	0	0	0	0	0	0.02743	0	0	0	0	Eukaryota;Ascomycota;Dothideomycetes;Patellariales;unkn. Patellariales(o);Hysteropatella;Hysteropatella prostii
Ijuhya corynospora	0	0	0	0	0	0.05485	0	0	0	0	Eukaryota;Ascomycota;Sordariomycetes;Hypocreales;Bionectriaceae;Ijuhya;Ijuhya corynospora
Irenopsis sp. XYZ-2017a	0	0	0	0	0	0.02743	0	0	0	0	Eukaryota;Ascomycota;Sordariomycetes;Meliolales;Meliolaceae;Irenopsis;Irenopsis sp. XYZ-2017a
Itersonilia perplexans	0	0	0	0	0	0	0	0.02521	0	0	Eukaryota;Basidiomycota;Tremellomycetes;Cystofilobasidiales;Mrakiaceae;Itersonilia;Itersonilia perplexans
Laetiporus sp. X1314	0	0	0.15182	0.02523	0	0.05485	0	0	0	0	Eukaryota;Basidiomycota;Agaricomycetes;Polyporales;Laetiporaceae;Laetiporus;Laetiporus sp. X1314
Lasiodiplodia pseudotheobromae	0	0.25214	0.12652	1.2869	0	0.13714	0.75263	0	0	0	Eukaryota;Ascomycota;Dothideomycetes;Botryosphaeriales;Botryosphaeriaceae;Lasiodiplodia;Lasiodiplodia pseudotheobromae
Lasiodiplodia sp. P34E1	0	0	0	0	0	0.02743	0	0	0	0	Eukaryota;Ascomycota;Dothideomycetes;Botryosphaeriales;Botryosphaeriaceae;Lasiodiplodia;Lasiodiplodia sp. P34E1
Lecanicillium psalliotae	0	0	0	0	0.75758	0	0	0	0	0	Eukaryota;Ascomycota;Sordariomycetes;Hypocreales;Cordycipitaceae;Lecanicillium;Lecanicillium psalliotae
Lecanora cinereofusca	0	0	0	0	0	0.13714	0	0	0	0.07523	Eukaryota;Ascomycota;Lecanoromycetes;Lecanorales;Lecanoraceae;Lecanora;Lecanora cinereofusca
Lecanosticta acicola	0	0	0	0	0	0.02743	0	0	0	0	Eukaryota;Ascomycota;Dothideomycetes;Capnodiales;Mycosphaerellaceae;Lecanosticta;Lecanosticta acicola
Lepista aff. flaccida F_ring_2-1H	0	0	0.22773	0	0.10823	0	0	0	0	0	Eukaryota;Basidiomycota;Agaricomycetes;Agaricales;Tricholomataceae;Lepista;Lepista aff. flaccida F_ring_2-1H
Lepista sordida	0	0	0.0253	0	0	0	0	0	0	0	Eukaryota;Basidiomycota;Agaricomycetes;Agaricales;Tricholomataceae;Lepista;Lepista sordida
Lepista subconnexa	0	0	0	0	0	0.02743	0	0	0	0	Eukaryota;Basidiomycota;Agaricomycetes;Agaricales;Tricholomataceae;Lepista;Lepista subconnexa
Lepteutypa fuckelii	0	0	0	0	0	0	0.17561	0	0	0	Eukaryota;Ascomycota;Sordariomycetes;Xylariales;Amphisphaeriaceae;Lepteutypa;Lepteutypa fuckelii
Leptoxyphium fumago	0	0	0	0	0	0	0.07526	0	0	0	Eukaryota;Ascomycota;Dothideomycetes;Capnodiales;Capnodiaceae;Leptoxyphium;Leptoxyphium fumago
Letendraea helminthicola	0	0	0	0	0	0.10971	0	0	0	0	Eukaryota;Ascomycota;Dothideomycetes;Pleosporales;Didymosphaeriaceae;Letendraea;Letendraea helminthicola
Leucocoprinus cretaceus	0	0	0	0	0	0.02743	0	0	0	0	Eukaryota;Basidiomycota;Agaricomycetes;Agaricales;Agaricaceae;Leucocoprinus;Leucocoprinus cretaceus
Leucocoprinus sp. BAB-5025	0	0	0	0	0	0.02743	0	0	0	0	Eukaryota;Basidiomycota;Agaricomycetes;Agaricales;Agaricaceae;Leucocoprinus;Leucocoprinus sp. BAB-5025
Limonomyces roseipellis	0	0	0	0.02523	0	0	0	0	0	0	Eukaryota;Basidiomycota;Agaricomycetes;Corticiales;Corticiaceae;Limonomyces;Limonomyces roseipellis
Longicollum biappendiculatum	0	0	0.0253	0	0	0.35656	0	0	0	0	Eukaryota;Ascomycota;Sordariomycetes;Annulatascales;Annulatascaceae;Longicollum;Longicollum biappendiculatum
Lopadostoma fagi	0	0	0	0	0	0.08228	0.10035	0.05042	0	0	Eukaryota;Ascomycota;Sordariomycetes;Xylariales;Xylariaceae;Lopadostoma;Lopadostoma fagi
Lophiostoma chamaecyparidis	0	0	0	0	0	0.05485	0	0	0	0	Eukaryota;Ascomycota;Dothideomycetes;Pleosporales;Lophiostomataceae;Lophiostoma;Lophiostoma chamaecyparidis
Lophiostoma cynaroidis	0	0	0	0	0	0.05485	0	0	0	0	Eukaryota;Ascomycota;Dothideomycetes;Pleosporales;Lophiostomataceae;Lophiostoma;Lophiostoma cynaroidis
Lophiostoma helminthicola	0.02507	0.02521	0.05061	0	0	0.76796	0.02509	0	0.02529	0	Eukaryota;Ascomycota;Dothideomycetes;Pleosporales;Lophiostomataceae;Lophiostoma;Lophiostoma helminthicola
Lophiostoma macrostomum	0	0	0	0.05047	0	0	0	0	0.02529	0	Eukaryota;Ascomycota;Dothideomycetes;Pleosporales;Lophiostomataceae;Lophiostoma;Lophiostoma macrostomum
Lophiostomataceae sp.	0	0	0	0.02523	0	0.63083	0	0	0	0.57673	Eukaryota;Ascomycota;Dothideomycetes;Pleosporales;Lophiostomataceae;unkn. Lophiostomataceae(f);Lophiostomataceae sp.
Lophiostomataceae sp. PSU-ES112	0	0	0	0	0	0.52112	0	0	0	0	Eukaryota;Ascomycota;Dothideomycetes;Pleosporales;Lophiostomataceae;unkn. Lophiostomataceae(f);Lophiostomataceae sp. PSU-ES112
Lophium mytilinum	0	0	0	0.05047	0	0	0	0	0	0	Eukaryota;Ascomycota;Dothideomycetes;Mytilinidiales;Mytilinidiaceae;Lophium;Lophium mytilinum
Lycoperdon rupicola	0	0	0	0.05047	0	0	0	0.02521	0	0	Eukaryota;Basidiomycota;Agaricomycetes;Agaricales;Lycoperdaceae;Lycoperdon;Lycoperdon rupicola
Lycoperdon subcretaceum	0	0	0	0	0	0.10971	0	0.6302	0	0	Eukaryota;Basidiomycota;Agaricomycetes;Agaricales;Lycoperdaceae;Lycoperdon;Lycoperdon subcretaceum
Macrophoma theicola	1.47907	8.04337	0.75911	2.24577	0.21645	3.12671	6.44757	0	0.02529	0.1003	Eukaryota;Ascomycota;Dothideomycetes;Botryosphaeriales;Botryosphaeriaceae;Macrophoma;Macrophoma theicola
Malassezia globosa	0	1.26072	0.20243	0.02523	0.21645	0.19199	2.70948	3.151	0.07587	6.16851	Eukaryota;Basidiomycota;Malasseziomycetes;Malasseziales;Malasseziaceae;Malassezia;Malassezia globosa
Malassezia restricta	0	0	0.0253	0.02523	0	0.05485	0.02509	0.07562	0.02529	0.15045	Eukaryota;Basidiomycota;Malasseziomycetes;Malasseziales;Malasseziaceae;Malassezia;Malassezia restricta
Malassezia sympodialis	1.1281	0.02521	0.0253	0.02523	0	0	0	0	0	0	Eukaryota;Basidiomycota;Malasseziomycetes;Malasseziales;Malasseziaceae;Malassezia;Malassezia sympodialis
Megacapitula villosa	0	0.02521	0	0	0	0	0	0	0	0	Eukaryota;Ascomycota;Dothideomycetes;Pleosporales;unkn. Pleosporales(o);Megacapitula;Megacapitula villosa
Melanopsamma pomiformis	0	0	0	0	0	0.27427	0	0	0	0	Eukaryota;Ascomycota;Sordariomycetes;Hypocreales;Stachybotryaceae;Melanopsamma;Melanopsamma pomiformis
Memnoniella dichroa	0	0	0	0	0	0	0	0	0.02529	0	Eukaryota;Ascomycota;Sordariomycetes;Hypocreales;Stachybotryaceae;Memnoniella;Memnoniella dichroa
Memnoniella longistipitata	0	0	0	0	0	0.05485	0	0	0	0	Eukaryota;Ascomycota;Sordariomycetes;Hypocreales;Stachybotryaceae;Memnoniella;Memnoniella longistipitata
Microdochiella fusarioidea	0	0	0	0	0	0.02743	0	0	0	0	Eukaryota;Ascomycota;Orbiliomycetes;Orbiliales;unkn. Orbiliales(o);Microdochiella;Microdochiella fusarioidea
Microdochium fisheri	0	0	0.0253	0	0	0	0	0	0	0	Eukaryota;Ascomycota;Sordariomycetes;Xylariales;Microdochiaceae;Microdochium;Microdochium fisheri
Microdochium lycopodinum	0	0	0.05061	0	0	0	0	0	0	0	Eukaryota;Ascomycota;Sordariomycetes;Xylariales;Microdochiaceae;Microdochium;Microdochium lycopodinum
Microdochium sorghi	0	0.12607	0.37955	0.3785	0	0.13714	0.95334	0.05042	0.05058	0	Eukaryota;Ascomycota;Sordariomycetes;Xylariales;Microdochiaceae;Microdochium;Microdochium sorghi
Microsphaeropsis arundinis	0	0	0	0	0	0	0.02509	0.05042	0	0	Eukaryota;Ascomycota;Dothideomycetes;Pleosporales;unkn. Pleosporales(o);Microsphaeropsis;Microsphaeropsis arundinis
Microsphaeropsis olivacea	0	0.353	0	0	0.10823	0	0	0	0	0	Eukaryota;Ascomycota;Dothideomycetes;Pleosporales;unkn. Pleosporales(o);Microsphaeropsis;Microsphaeropsis olivacea
Monographella stoveri	0	0	0	0	0	0.02743	0	0	0	0	Eukaryota;Ascomycota;Sordariomycetes;Xylariales;Hyponectriaceae;Monographella;Monographella stoveri
Mucor lilianae	0	0	0	0	0	0	0.07526	0.20166	0	0	Eukaryota;Mucoromycota;unkn. Mucoromycota(p);Mucorales;Mucoraceae;Mucor;Mucor lilianae
Multiclavula mucida	0	0	0	0	0	0.10971	0	0	0	0	Eukaryota;Basidiomycota;Agaricomycetes;Cantharellales;Clavulinaceae;Multiclavula;Multiclavula mucida
Mycophilomyces periconiae	0	0	0	0.02523	0	0	0	0	0	0	Eukaryota;Ascomycota;Sordariomycetes;Hypocreales;Clavicipitaceae;Mycophilomyces;Mycophilomyces periconiae
Mycosphaerella buckinghamiae	0	0	0	0.47943	0	0.05485	0	0	0	0	Eukaryota;Ascomycota;Dothideomycetes;Capnodiales;Mycosphaerellaceae;Mycosphaerella;Mycosphaerella buckinghamiae
Mycosphaerella elaeocarpi	0	0	0	0.02523	0	0.02743	0	0	0	0	Eukaryota;Ascomycota;Dothideomycetes;Capnodiales;Mycosphaerellaceae;Mycosphaerella;Mycosphaerella elaeocarpi
Mycosphaerella iridis	0	0.07564	0	0.02523	0	0	0	0	0	0	Eukaryota;Ascomycota;Dothideomycetes;Capnodiales;Mycosphaerellaceae;Mycosphaerella;Mycosphaerella iridis
Mycosphaerella sp. H41b4	0	0	0	0	0	0	0	0	0.02529	0	Eukaryota;Ascomycota;Dothideomycetes;Capnodiales;Mycosphaerellaceae;Mycosphaerella;Mycosphaerella sp. H41b4
Mycosphaerella swartii	0	0	0	0.02523	0	0	0	0	0	0	Eukaryota;Ascomycota;Dothideomycetes;Capnodiales;Mycosphaerellaceae;Mycosphaerella;Mycosphaerella swartii
Mycosphaerellaceae sp. CPC 12304	0	0	0	0	0	0.05485	0	0	0	0	Eukaryota;Ascomycota;Dothideomycetes;Capnodiales;Mycosphaerellaceae;unkn. Mycosphaerellaceae(f);Mycosphaerellaceae sp. CPC 12304
Myrmaecium fulvopruinatum	0	0	0	0	0	0.02743	0	0	0	0	Eukaryota;Ascomycota;Dothideomycetes;Valsariales;Valsariaceae;Myrmaecium;Myrmaecium fulvopruinatum
Myrmaecium rubricosum	0	0.02521	0	0	0	0	0	0	0	0	Eukaryota;Ascomycota;Dothideomycetes;Valsariales;Valsariaceae;Myrmaecium;Myrmaecium rubricosum
Myrmecridium sp. TMS-2011	0	0	0	0	0	0.13714	0	0	0	0	Eukaryota;Ascomycota;Sordariomycetes;Myrmecridiales;Myrmecridiaceae;Myrmecridium;Myrmecridium sp. TMS-2011
Myrothecium sp. W MG-2013	0	0.10086	0	0	0.10823	0.02743	0	0.60499	0.12645	0	Eukaryota;Ascomycota;Sordariomycetes;Hypocreales;Stachybotryaceae;Myrothecium;Myrothecium sp. W MG-2013
Myxospora musae	0	0	0	0	0	0.02743	0	0	0	0	Eukaryota;Ascomycota;Sordariomycetes;Hypocreales;Stachybotryaceae;Myxospora;Myxospora musae
Neoascochyta exitialis	0	0.45386	0	0	0	0	0	0	0	0	Eukaryota;Ascomycota;Dothideomycetes;Pleosporales;Didymellaceae;Neoascochyta;Neoascochyta exitialis
Neocordana musae	0	0	0	0	0	0	0	0.02521	0	0	Eukaryota;Ascomycota;Sordariomycetes;Magnaporthales;Magnaporthaceae;Neocordana;Neocordana musae
Neocucurbitaria acerina	0	0	0	0	0	0	0	1.20998	0.02529	0	Eukaryota;Ascomycota;Dothideomycetes;Pleosporales;Cucurbitariaceae;Neocucurbitaria;Neocucurbitaria acerina
Neocucurbitaria rhamni	0	0	0	0	0	0	0.05018	0	0	0	Eukaryota;Ascomycota;Dothideomycetes;Pleosporales;Cucurbitariaceae;Neocucurbitaria;Neocucurbitaria rhamni
Neodevriesia knoxdaviesii	0	0	0.12652	0.9841	0	0.21942	0	0.17646	0.05058	0	Eukaryota;Ascomycota;Dothideomycetes;Capnodiales;Neodevriesiaceae;Neodevriesia;Neodevriesia knoxdaviesii
Neodevriesia strelitziae	0	0	0.07591	0	0	0.13714	0	0	0	0	Eukaryota;Ascomycota;Dothideomycetes;Capnodiales;Neodevriesiaceae;Neodevriesia;Neodevriesia strelitziae
Neofusicoccum algeriense	0	0	0	0.25233	0	0	0	0	0	0	Eukaryota;Ascomycota;Dothideomycetes;Botryosphaeriales;Botryosphaeriaceae;Neofusicoccum;Neofusicoccum algeriense
Neofusicoccum mediterraneum	0	0	0	0.02523	0	0.32913	0	0	0	0	Eukaryota;Ascomycota;Dothideomycetes;Botryosphaeriales;Botryosphaeriaceae;Neofusicoccum;Neofusicoccum mediterraneum
Neophloeospora maculans	0	0	0	0.02523	0	0	0	0	0	0	Eukaryota;Ascomycota;Dothideomycetes;Capnodiales;Mycosphaerellaceae;Neophloeospora;Neophloeospora maculans
Neopseudocercosporella capsellae	0	0	0	0.05047	0	0	0.12544	0	0	0	Eukaryota;Ascomycota;Dothideomycetes;Capnodiales;Mycosphaerellaceae;Neopseudocercosporella;Neopseudocercosporella capsellae
Nigrograna mackinnonii	0	0	0	0	0	0.08228	0	0	0	0	Eukaryota;Ascomycota;Dothideomycetes;Pleosporales;Nigrogranaceae;Nigrograna;Nigrograna mackinnonii
Nigrospora oryzae	0	0	0.0253	0.0757	0.10823	0.10971	0.07526	0	0.22762	0.07523	Eukaryota;Ascomycota;Sordariomycetes;Trichosphaeriales;Trichosphaeriaceae;Nigrospora;Nigrospora oryzae
Nigrospora sp. Fun58W1	0	0	0	0	0	0.02743	0	0	0	0	Eukaryota;Ascomycota;Sordariomycetes;Trichosphaeriales;Trichosphaeriaceae;Nigrospora;Nigrospora sp. Fun58W1
Nigrospora sp. LGMF1133	0	0.07564	0.05061	0.02523	0	0	0	0.02521	0	0	Eukaryota;Ascomycota;Sordariomycetes;Trichosphaeriales;Trichosphaeriaceae;Nigrospora;Nigrospora sp. LGMF1133
Nigrospora sp. P39E2	0	0	0	0	0	0.08228	0	0	0.02529	0	Eukaryota;Ascomycota;Sordariomycetes;Trichosphaeriales;Trichosphaeriaceae;Nigrospora;Nigrospora sp. P39E2
Nigrospora sp. TMS-2011	0	0	0	0	0	0.02743	0	0	0.05058	0.07523	Eukaryota;Ascomycota;Sordariomycetes;Trichosphaeriales;Trichosphaeriaceae;Nigrospora;Nigrospora sp. TMS-2011
Nigrospora sphaerica	0.07521	0.12607	0.17713	0.12617	0	0.10971	0.05018	0.3025	0.32878	0.17553	Eukaryota;Ascomycota;Sordariomycetes;Trichosphaeriales;Trichosphaeriaceae;Nigrospora;Nigrospora sphaerica
Obba valdiviana	0	0	0	0	0	0	0.05018	0	0	0	Eukaryota;Basidiomycota;Agaricomycetes;Polyporales;Gelatoporiaceae;Obba;Obba valdiviana
Ochrocladosporium elatum	0	0	0	0	1.08225	0.08228	0	0	0	0.3009	Eukaryota;Ascomycota;Dothideomycetes;Pleosporales;unkn. Pleosporales(o);Ochrocladosporium;Ochrocladosporium elatum
Ophiosphaerella korrae	0	0	0	0.05047	0	0	0	0	0	0	Eukaryota;Ascomycota;Dothideomycetes;Pleosporales;Phaeosphaeriaceae;Ophiosphaerella;Ophiosphaerella korrae
Ophiostoma ips	0	0	0	0	0	0.02743	0	0	0	0	Eukaryota;Ascomycota;Sordariomycetes;Ophiostomatales;Ophiostomataceae;Ophiostoma;Ophiostoma ips
Orbilia cotoneastri	0	0	0	0	0	0.3017	0	0	0	0	Eukaryota;Ascomycota;Orbiliomycetes;Orbiliales;Orbiliaceae;Orbilia;Orbilia cotoneastri
Orbilia liliputiana	0	0	0	0	0	0.02743	0	0	0	0	Eukaryota;Ascomycota;Orbiliomycetes;Orbiliales;Orbiliaceae;Orbilia;Orbilia liliputiana
Orbilia sp. HOB-2016o	0	0	0	0	0	0.16456	0	0	0	0	Eukaryota;Ascomycota;Orbiliomycetes;Orbiliales;Orbiliaceae;Orbilia;Orbilia sp. HOB-2016o
Papiliotrema odontotermitis	0	0	0.0253	0	0	0.24685	0	0	0.25291	0	Eukaryota;Basidiomycota;Tremellomycetes;Tremellales;Rhynchogastremataceae;Papiliotrema;Papiliotrema odontotermitis
Paracamarosporium hawaiiense	0	0	0	0	0	0.02743	0	0.02521	0	0	Eukaryota;Ascomycota;Dothideomycetes;Pleosporales;Didymosphaeriaceae;Paracamarosporium;Paracamarosporium hawaiiense
Paraconiothyrium fuckelii	0	0	0	0	0	0	0.02509	0	0	0	Eukaryota;Ascomycota;Dothideomycetes;Pleosporales;Didymosphaeriaceae;Paraconiothyrium;Paraconiothyrium fuckelii
Paralepista flaccida	0.02507	0.07564	0.91093	0	0	0.05485	0	0.02521	0	0	Eukaryota;Basidiomycota;Agaricomycetes;Agaricales;Tricholomataceae;Paralepista;Paralepista flaccida
Paramyrothecium roridum	0	0	0	0	0.21645	0.38398	0.05018	0	0.07587	0	Eukaryota;Ascomycota;Sordariomycetes;Hypocreales;Stachybotryaceae;Paramyrothecium;Paramyrothecium roridum
Paraphaeosphaeria sporulosa	0	0	0	0	0	0.08228	0	0	0	0	Eukaryota;Ascomycota;Dothideomycetes;Pleosporales;Didymosphaeriaceae;Paraphaeosphaeria;Paraphaeosphaeria sporulosa
Parapleurotheciopsis inaequiseptata	0	0	0	0	0	0	0.47667	0	0	0	Eukaryota;Ascomycota;Sordariomycetes;Xylariales;unkn. Xylariales(o);Parapleurotheciopsis;Parapleurotheciopsis inaequiseptata
Parateratosphaeria bellula	0	0	0	0	0	0.02743	0	0	0	0	Eukaryota;Ascomycota;Dothideomycetes;Capnodiales;Teratosphaeriaceae;Parateratosphaeria;Parateratosphaeria bellula
Parengyodontium album	0	0	0.10121	0	0	0	0	0.02521	0	0	Eukaryota;Ascomycota;Sordariomycetes;Hypocreales;Cordycipitaceae;Parengyodontium;Parengyodontium album
Passalora sequoiae	0	0	0	0	0	0.10971	0	0	0	0	Eukaryota;Ascomycota;Dothideomycetes;Capnodiales;Mycosphaerellaceae;Passalora;Passalora sequoiae
Passalora sp. CPC 12319	0	0	0	0.02523	0	0.02743	0	0	0	0	Eukaryota;Ascomycota;Dothideomycetes;Capnodiales;Mycosphaerellaceae;Passalora;Passalora sp. CPC 12319
Patellaria cf. atrata G.M. 2001-11-26 #04	0	0	0.15182	0	0	0	0	0	0	0	Eukaryota;Ascomycota;Dothideomycetes;Patellariales;Patellariaceae;Patellaria;Patellaria cf. atrata G.M. 2001-11-26 #04
Penicillium brevicompactum	0	0	0	0	0	0	0	0	0	0.15045	Eukaryota;Ascomycota;Eurotiomycetes;Eurotiales;Aspergillaceae;Penicillium;Penicillium brevicompactum
Penicillium fagi	0	0	0	0	0	0	0	0.02521	0	0	Eukaryota;Ascomycota;Eurotiomycetes;Eurotiales;Aspergillaceae;Penicillium;Penicillium fagi
Penicillium olsonii	0	0	0	0.3028	0	0	0	0	0	0	Eukaryota;Ascomycota;Eurotiomycetes;Eurotiales;Aspergillaceae;Penicillium;Penicillium olsonii
Penicillium solitum	0	0	0	0	0	0.21942	0	0	0	0	Eukaryota;Ascomycota;Eurotiomycetes;Eurotiales;Aspergillaceae;Penicillium;Penicillium solitum
Penidiella aggregata	0	0	0	0	0	0.02743	0	0.02521	0	0	Eukaryota;Ascomycota;Dothideomycetes;Capnodiales;Teratosphaeriaceae;Penidiella;Penidiella aggregata
Peniophora pini	0	0	0.0253	0	0	0	0	0	0	0	Eukaryota;Basidiomycota;Agaricomycetes;Russulales;Peniophoraceae;Peniophora;Peniophora pini
Peniophora sp. 4-SU-1-A-48(FB)-C	0	0	0.05061	0	0	0	0	0	0	0	Eukaryota;Basidiomycota;Agaricomycetes;Russulales;Peniophoraceae;Peniophora;Peniophora sp. 4-SU-1-A-48(FB)-C
Peniophora sp. NDVN01	0	0	0.0253	0	0	0.08228	0.02509	0	0	0	Eukaryota;Basidiomycota;Agaricomycetes;Russulales;Peniophoraceae;Peniophora;Peniophora sp. NDVN01
Peniophora sp. X-34	0	0	0	0	0	0.05485	0	0	0	0	Eukaryota;Basidiomycota;Agaricomycetes;Russulales;Peniophoraceae;Peniophora;Peniophora sp. X-34
Periconia byssoides	0	0	0	0	0	0.10971	0	0	0.05058	0.07523	Eukaryota;Ascomycota;Dothideomycetes;Pleosporales;Periconiaceae;Periconia;Periconia byssoides
Periconia igniaria	0	0	0	0	0	0.02743	0	0.02521	0	0	Eukaryota;Ascomycota;Dothideomycetes;Pleosporales;Periconiaceae;Periconia;Periconia igniaria
Periconia sp. OUCMBI110093	0	0	0	0	0	0.16456	0	0	0	0	Eukaryota;Ascomycota;Dothideomycetes;Pleosporales;Periconiaceae;Periconia;Periconia sp. OUCMBI110093
Periconia sp. WF120	0	0.55472	0	0.2271	0.10823	0.19199	0.05018	0.73103	0.02529	0	Eukaryota;Ascomycota;Dothideomycetes;Pleosporales;Periconiaceae;Periconia;Periconia sp. WF120
Pestalotiopsis arengae	0	0	0	0	0	0.02743	0	0	0	0	Eukaryota;Ascomycota;Sordariomycetes;Xylariales;Sporocadaceae;Pestalotiopsis;Pestalotiopsis arengae
Pestalotiopsis maculiformans	0	0	0	0	0	0.10971	0	1.31081	0	0	Eukaryota;Ascomycota;Sordariomycetes;Xylariales;Sporocadaceae;Pestalotiopsis;Pestalotiopsis maculiformans
Pestalotiopsis mangiferae	0	0	0	0	0	0.08228	0	0	0	0	Eukaryota;Ascomycota;Sordariomycetes;Xylariales;Sporocadaceae;Pestalotiopsis;Pestalotiopsis mangiferae
Pestalotiopsis sp. UMAS BLAK1	0.22562	0	0	0.02523	0	0.05485	0.15053	0.07562	0.05058	0	Eukaryota;Ascomycota;Sordariomycetes;Xylariales;Sporocadaceae;Pestalotiopsis;Pestalotiopsis sp. UMAS BLAK1
Petrakia echinata	0	0	0	0	0	0.05485	0	0	0	0	Eukaryota;Ascomycota;Dothideomycetes;Pleosporales;Melanommataceae;Petrakia;Petrakia echinata
Pezizomycetes sp. 11208	0	0	0	0	0	0	0	0.10083	0	0	Eukaryota;Ascomycota;Pezizomycetes;unkn. Pezizomycetes(c);unkn. Pezizomycetes(c);unkn. Pezizomycetes(c);Pezizomycetes sp. 11208
Phacidiella eucalypti	0	0	0	0	0	0.08228	0	0	0	0	Eukaryota;Ascomycota;unkn. Ascomycota(p);unkn. Ascomycota(p);unkn. Ascomycota(p);Phacidiella;Phacidiella eucalypti
Phaeosphaeria ammophilae	0	0	0	0	0	0.02743	0	0	0.07587	0	Eukaryota;Ascomycota;Dothideomycetes;Pleosporales;Phaeosphaeriaceae;Phaeosphaeria;Phaeosphaeria ammophilae
Phaeosphaeriopsis musae	0	0.05043	0	0.78224	0	0.46626	0	0.3277	0	0.02508	Eukaryota;Ascomycota;Dothideomycetes;Pleosporales;Phaeosphaeriaceae;Phaeosphaeriopsis;Phaeosphaeriopsis musae
Phaeosphaeriopsis sp. 014	0	0	0	0	0	0.05485	0	0	0	0	Eukaryota;Ascomycota;Dothideomycetes;Pleosporales;Phaeosphaeriaceae;Phaeosphaeriopsis;Phaeosphaeriopsis sp. 014
Phaeosphaeriopsis sp. KH00317	0	0	0	0	0	0.13714	0	0	0	0	Eukaryota;Ascomycota;Dothideomycetes;Pleosporales;Phaeosphaeriaceae;Phaeosphaeriopsis;Phaeosphaeriopsis sp. KH00317
Phaeothecoidea eucalypti	0	0	0	0	0	0.05485	0	0	0	0	Eukaryota;Ascomycota;Dothideomycetes;Capnodiales;Teratosphaeriaceae;Phaeothecoidea;Phaeothecoidea eucalypti
Phellinus sp. JV-2017a	0	0	0	0	0	0	0.02509	0	0	0	Eukaryota;Basidiomycota;Agaricomycetes;Hymenochaetales;Hymenochaetaceae;Phellinus;Phellinus sp. JV-2017a
Phialea strobilina	0	0	0	0	0.10823	0	0	0	0	0	Eukaryota;Ascomycota;Pezizomycetes;Pezizales;unkn. Pezizales(o);Phialea;Phialea strobilina
Phialemoniopsis curvata	0	0	0	0	0	0.02743	0	0	0	0	Eukaryota;Ascomycota;Sordariomycetes;Xylariales;unkn. Xylariales(o);Phialemoniopsis;Phialemoniopsis curvata
Phialophora hyalina	0	0	0	0	0	0.02743	0	0	0	0	Eukaryota;Ascomycota;Leotiomycetes;unkn. Leotiomycetes(c);unkn. Leotiomycetes(c);Phialophora;Phialophora hyalina
Phlebiopsis flavidoalba	0	0	0	0	0	0	0.02509	0	0	0	Eukaryota;Basidiomycota;Agaricomycetes;Polyporales;Phanerochaetaceae;Phlebiopsis;Phlebiopsis flavidoalba
Phoma aliena	0	3.85779	0.10121	0.27757	0.21645	0	0	0.37812	0.48053	0	Eukaryota;Ascomycota;Dothideomycetes;Pleosporales;Didymellaceae;Phoma;Phoma aliena
Phoma sp. CB007WA	0	0	0	0	0	0.21942	0	0	0	0.02508	Eukaryota;Ascomycota;Dothideomycetes;Pleosporales;Didymellaceae;Phoma;Phoma sp. CB007WA
Phoma sp. WF161	0	0.02521	0	0	0	0	0	0	0	0	Eukaryota;Ascomycota;Dothideomycetes;Pleosporales;Didymellaceae;Phoma;Phoma sp. WF161
Phoma sp. WF164	0	0.07564	0	0	0	0	0	0	0	0	Eukaryota;Ascomycota;Dothideomycetes;Pleosporales;Didymellaceae;Phoma;Phoma sp. WF164
Phomatodes cf. nebulosa JZG-2008	0	0	0	0	0	0.43884	0	0	0	0.22568	Eukaryota;Ascomycota;Dothideomycetes;Pleosporales;Didymellaceae;Phomatodes;Phomatodes cf. nebulosa JZG-2008
Phomopsis sp. DMTMMF 001	0	0	0	0	0	0.24685	0	0	0	0	Eukaryota;Ascomycota;Sordariomycetes;Diaporthales;Valsaceae;Phomopsis;Phomopsis sp. DMTMMF 001
Phomopsis sp. TSM-2005-06	0	0	0	0	0	0.02743	0	0	0	0	Eukaryota;Ascomycota;Sordariomycetes;Diaporthales;Valsaceae;Phomopsis;Phomopsis sp. TSM-2005-06
Phyllozyma corallina	0	0	0	0.02523	0	0	0	0	0	0	Eukaryota;Basidiomycota;Spiculogloeomycetes;Spiculogloeales;Spiculogloeaceae;Phyllozyma;Phyllozyma corallina
Phyllozyma producta	0	0	0.40486	0.12617	0	0	0	0	0	0	Eukaryota;Basidiomycota;Spiculogloeomycetes;Spiculogloeales;Spiculogloeaceae;Phyllozyma;Phyllozyma producta
Pithomyces chartarum	0	0.02521	0.45547	0	0	0.46626	1.70597	2.8485	0.58169	0.55165	Eukaryota;Ascomycota;Dothideomycetes;Pleosporales;Pleosporaceae;Pithomyces;Pithomyces chartarum
Plectosphaera eucalypti	0	0	0	0	0	0	0.02509	0	0	0	Eukaryota;Ascomycota;Sordariomycetes;Xylariales;unkn. Xylariales(o);Plectosphaera;Plectosphaera eucalypti
Plectosphaerella sp.	0.15041	0	0	0	0.54113	0	0	0	0	0	Eukaryota;Ascomycota;Sordariomycetes;Glomerellales;Plectosphaerellaceae;Plectosphaerella;Plectosphaerella sp.
Plectosphaerella sp. MH727	0	0	0	0	0.10823	0	0	0	0	0	Eukaryota;Ascomycota;Sordariomycetes;Glomerellales;Plectosphaerellaceae;Plectosphaerella;Plectosphaerella sp. MH727
Plenodomus hendersoniae	0	0	0.07591	0	0	0	0	0	0	0	Eukaryota;Ascomycota;Dothideomycetes;Pleosporales;Leptosphaeriaceae;Plenodomus;Plenodomus hendersoniae
Pleosporales sp. 271	0	0	0	0	0	0.02743	0	0	0	0	Eukaryota;Ascomycota;Dothideomycetes;Pleosporales;unkn. Pleosporales(o);unkn. Pleosporales(o);Pleosporales sp. 271
Pleosporales sp. A14	0.02507	0	0.0253	0	0	13.1103	0.05018	0.02521	0	1.78034	Eukaryota;Ascomycota;Dothideomycetes;Pleosporales;unkn. Pleosporales(o);unkn. Pleosporales(o);Pleosporales sp. A14
Pleosporales sp. B1A020A2SNA2CC974	0	0	0	0	0	0.76796	0	0	0	0	Eukaryota;Ascomycota;Dothideomycetes;Pleosporales;unkn. Pleosporales(o);unkn. Pleosporales(o);Pleosporales sp. B1A020A2SNA2CC974
Pleosporales sp. B1a0856P30CC654	0	0	0	0	0	0.13714	0	0	0	0	Eukaryota;Ascomycota;Dothideomycetes;Pleosporales;unkn. Pleosporales(o);unkn. Pleosporales(o);Pleosporales sp. B1a0856P30CC654
Pleosporales sp. B1a1035EM2CC465	0	0	0	0	0	0.32913	0	0	0.02529	0	Eukaryota;Ascomycota;Dothideomycetes;Pleosporales;unkn. Pleosporales(o);unkn. Pleosporales(o);Pleosporales sp. B1a1035EM2CC465
Pleosporales sp. E02	0	0	0.07591	0	0	0	0	0	0	0	Eukaryota;Ascomycota;Dothideomycetes;Pleosporales;unkn. Pleosporales(o);unkn. Pleosporales(o);Pleosporales sp. E02
Pleosporales sp. ICMP 17118	0	0	0	0	0	0.05485	0	0	0	0	Eukaryota;Ascomycota;Dothideomycetes;Pleosporales;unkn. Pleosporales(o);unkn. Pleosporales(o);Pleosporales sp. ICMP 17118
Pleosporales sp. ICMP 18095	0	0	0	0	0	0.13714	0	0	0	0	Eukaryota;Ascomycota;Dothideomycetes;Pleosporales;unkn. Pleosporales(o);unkn. Pleosporales(o);Pleosporales sp. ICMP 18095
Pleosporales sp. P10562EM1CC726	0	0	0	0	0	0.08228	0	0	0	0	Eukaryota;Ascomycota;Dothideomycetes;Pleosporales;unkn. Pleosporales(o);unkn. Pleosporales(o);Pleosporales sp. P10562EM1CC726
Pleosporales sp. UAMH 10669	0	0	0	0	0	0.71311	0	0	0	0	Eukaryota;Ascomycota;Dothideomycetes;Pleosporales;unkn. Pleosporales(o);unkn. Pleosporales(o);Pleosporales sp. UAMH 10669
Podospora australis	0	0	0.0253	0	0	0.02743	0	0	0	0	Eukaryota;Ascomycota;Sordariomycetes;Sordariales;Lasiosphaeriaceae;Podospora;Podospora australis
Postia placenta	0	0	0	0	0	0	0	0.07562	0	0.97793	Eukaryota;Basidiomycota;Agaricomycetes;Polyporales;Dacryobolaceae;Postia;Postia placenta
Preussia aemulans	0	0	0	0.02523	0	0	0	0	0	0	Eukaryota;Ascomycota;Dothideomycetes;Pleosporales;Sporormiaceae;Preussia;Preussia aemulans
Preussia antarctica	0	0	0.0253	0	0	0.46626	0	0	0	0.5015	Eukaryota;Ascomycota;Dothideomycetes;Pleosporales;Sporormiaceae;Preussia;Preussia antarctica
Preussia isomera	0	0	0	0	0	0.02743	0	0	0	0	Eukaryota;Ascomycota;Dothideomycetes;Pleosporales;Sporormiaceae;Preussia;Preussia isomera
Preussia sp. ATT024	0	0	0.10121	0	0	0	0	0	0	0	Eukaryota;Ascomycota;Dothideomycetes;Pleosporales;Sporormiaceae;Preussia;Preussia sp. ATT024
Preussia sp. WF144	0	0.10086	0.91093	0.02523	0	0.3017	0	0	0	0.17553	Eukaryota;Ascomycota;Dothideomycetes;Pleosporales;Sporormiaceae;Preussia;Preussia sp. WF144
Preussia sp. WF146	0	0	0.0253	0	0	0.05485	0	0	0	0	Eukaryota;Ascomycota;Dothideomycetes;Pleosporales;Sporormiaceae;Preussia;Preussia sp. WF146
Preussia subticinensis	0	0	0	0.02523	0	0.10971	0	0	0	0	Eukaryota;Ascomycota;Dothideomycetes;Pleosporales;Sporormiaceae;Preussia;Preussia subticinensis
Psathyrella cacao	0	0	0	0	0	0.02743	0	0	0	0	Eukaryota;Basidiomycota;Agaricomycetes;Agaricales;Psathyrellaceae;Psathyrella;Psathyrella cacao
Psathyrella corrugis	0	0	0	0	0	0	0	0.02521	0	0	Eukaryota;Basidiomycota;Agaricomycetes;Agaricales;Psathyrellaceae;Psathyrella;Psathyrella corrugis
Psathyrella sp. AX136	0	0	0	0	0	0.08228	0	0	0	0	Eukaryota;Basidiomycota;Agaricomycetes;Agaricales;Psathyrellaceae;Psathyrella;Psathyrella sp. AX136
Psathyrella sp. BAB-4964	0	0	0	0	0	0.02743	0.05018	0	0	0	Eukaryota;Basidiomycota;Agaricomycetes;Agaricales;Psathyrellaceae;Psathyrella;Psathyrella sp. BAB-4964
Psathyrella sp. BAB-5186	0	0	0	0	0	0	0.05018	0	0	0	Eukaryota;Basidiomycota;Agaricomycetes;Agaricales;Psathyrellaceae;Psathyrella;Psathyrella sp. BAB-5186
Psathyrella sp. MLB-2010a	0	0	0	0	0	0	0.02509	0.12604	0	0	Eukaryota;Basidiomycota;Agaricomycetes;Agaricales;Psathyrellaceae;Psathyrella;Psathyrella sp. MLB-2010a
Psathyrella sulcatotuberculosa	1.15317	0.07564	0	0.02523	0.10823	0.10971	4.26493	1.31081	0	0	Eukaryota;Basidiomycota;Agaricomycetes;Agaricales;Psathyrellaceae;Psathyrella;Psathyrella sulcatotuberculosa
Pseudocercospora humuli	0	0	0	0	0.10823	0	0	0	0	0	Eukaryota;Ascomycota;Dothideomycetes;Capnodiales;Mycosphaerellaceae;Pseudocercospora;Pseudocercospora humuli
Pseudocercospora opuntiae	0	0	0	0.70654	0	0	0	0	0	0	Eukaryota;Ascomycota;Dothideomycetes;Capnodiales;Mycosphaerellaceae;Pseudocercospora;Pseudocercospora opuntiae
Pseudocercospora pallida	0.02507	0.05043	0	0	0	0	0	0	0	3.25978	Eukaryota;Ascomycota;Dothideomycetes;Capnodiales;Mycosphaerellaceae;Pseudocercospora;Pseudocercospora pallida
Pseudocercospora vitis	0	0.02521	0.22773	0	0.10823	0.3017	0.05018	0	0.07587	0	Eukaryota;Ascomycota;Dothideomycetes;Capnodiales;Mycosphaerellaceae;Pseudocercospora;Pseudocercospora vitis
Pseudopestalotiopsis theae	0	0	0	0	0	0.10971	0	0	0	0	Eukaryota;Ascomycota;Sordariomycetes;Xylariales;Sporocadaceae;Pseudopestalotiopsis;Pseudopestalotiopsis theae
Pseudoproboscispora caudae-suis	0	0	0	0	0	0.13714	0	0	0	0	Eukaryota;Ascomycota;Sordariomycetes;Annulatascales;Annulatascaceae;Pseudoproboscispora;Pseudoproboscispora caudae-suis
Pseudoramichloridium henryi	0	0	0	0	0	0.02743	0	0	0	0	Eukaryota;Ascomycota;Dothideomycetes;Capnodiales;unkn. Capnodiales(o);Pseudoramichloridium;Pseudoramichloridium henryi
Pseudosplanchnonema phorcioides	0	0	0.0253	0	0	0	0	0	0	0	Eukaryota;Ascomycota;Dothideomycetes;Pleosporales;Massarinaceae;Pseudosplanchnonema;Pseudosplanchnonema phorcioides
Pseudotaeniolina globosa	0	0	0	0.12617	0	0.79539	0	0	0	0	Eukaryota;Ascomycota;unkn. Ascomycota(p);unkn. Ascomycota(p);unkn. Ascomycota(p);Pseudotaeniolina;Pseudotaeniolina globosa
Pseudozyma sp. SMN01	0	0.02521	0	0	0.97403	0	0.12544	0.22687	0.42994	0.02508	Eukaryota;Basidiomycota;Ustilaginomycetes;Ustilaginales;Ustilaginaceae;Pseudozyma;Pseudozyma sp. SMN01
Psoroma fruticulosum	0	0	0	0	0	0	0	0	0	0.02508	Eukaryota;Ascomycota;Lecanoromycetes;Peltigerales;Pannariaceae;Psoroma;Psoroma fruticulosum
Pyrenochaeta nobilis	0	0	0	0	0.8658	0.02743	0.07526	0	0.07587	1.00301	Eukaryota;Ascomycota;Dothideomycetes;Pleosporales;Cucurbitariaceae;Pyrenochaeta;Pyrenochaeta nobilis
Pyrenochaetopsis leptospora	0	0	0	1.26167	0	1.89248	0.02509	0.02521	0	0	Eukaryota;Ascomycota;Dothideomycetes;Pleosporales;Cucurbitariaceae;Pyrenochaetopsis;Pyrenochaetopsis leptospora
Querciphoma carteri	0	0	0	0	0	1.89248	0	0	0	0	Eukaryota;Ascomycota;Dothideomycetes;Pleosporales;Leptosphaeriaceae;Querciphoma;Querciphoma carteri
Rachicladosporium luculiae	0	0	0	0	0	0	0.05018	0	0	0	Eukaryota;Ascomycota;Dothideomycetes;Capnodiales;Cladosporiaceae;Rachicladosporium;Rachicladosporium luculiae
Ramaria sandaracina	0	0	0	0	0	0.02743	0	0	0	0	Eukaryota;Basidiomycota;Agaricomycetes;Gomphales;Gomphaceae;Ramaria;Ramaria sandaracina
Ramichloridium apiculatum	0	0	0	0.02523	0.4329	0.13714	0	0	0	0	Eukaryota;Ascomycota;Dothideomycetes;Capnodiales;Dissoconiaceae;Ramichloridium;Ramichloridium apiculatum
Ramularia acroptili	0	0	0	0	0	0	0.07526	0	0	0	Eukaryota;Ascomycota;Dothideomycetes;Capnodiales;Mycosphaerellaceae;Ramularia;Ramularia acroptili
Ramularia alangiicola	0	0	0	0	0	0.05485	0	0	0	0	Eukaryota;Ascomycota;Dothideomycetes;Capnodiales;Mycosphaerellaceae;Ramularia;Ramularia alangiicola
Ramularia endophylla	0	0	0	0.27757	0	0	0	0	0	0	Eukaryota;Ascomycota;Dothideomycetes;Capnodiales;Mycosphaerellaceae;Ramularia;Ramularia endophylla
Readeriella guyanensis	0	0	0	0.10093	0	0	0	0.02521	0	0	Eukaryota;Ascomycota;Dothideomycetes;Capnodiales;Mycosphaerellaceae;Readeriella;Readeriella guyanensis
Readerielliopsis fuscoporiae	0	0	0	0.02523	0	0	0	0	0	0	Eukaryota;Ascomycota;Dothideomycetes;Capnodiales;Capnodiaceae;Readerielliopsis;Readerielliopsis fuscoporiae
Retroconis fusiformis	0	0	0.0253	0	0	0	0	0.02521	0	0	Eukaryota;Ascomycota;unkn. Ascomycota(p);unkn. Ascomycota(p);unkn. Ascomycota(p);Retroconis;Retroconis fusiformis
Rhizoctonia sp. T-849	0	0	0	0.20187	0	0	0	0	0	0	Eukaryota;Basidiomycota;Agaricomycetes;Cantharellales;Ceratobasidiaceae;Rhizoctonia;Rhizoctonia sp. T-849
Rhodosporidiobolus ruineniae	0	0	0	0	0	0	0	0.07562	0	0	Eukaryota;Basidiomycota;Microbotryomycetes;Sporidiobolales;Sporidiobolaceae;Rhodosporidiobolus;Rhodosporidiobolus ruineniae
Rhodotorula glutinis	0	0.02521	0	0	0	0	0.55193	5.31888	0.02529	0.07523	Eukaryota;Basidiomycota;Microbotryomycetes;Sporidiobolales;Sporidiobolaceae;Rhodotorula;Rhodotorula glutinis
Rhodotorula sp. 'svalbardensis'	0	0.10086	0.83502	0.05047	0.10823	0.02743	0	0	0	0	Eukaryota;Basidiomycota;Microbotryomycetes;Sporidiobolales;Sporidiobolaceae;Rhodotorula;Rhodotorula sp. 'svalbardensis'
Rhodotorula sp. NS01	0	0	0	0	0	0	0	0.05042	0	0	Eukaryota;Basidiomycota;Microbotryomycetes;Sporidiobolales;Sporidiobolaceae;Rhodotorula;Rhodotorula sp. NS01
Roussoella sp.	0	0	0	0	0	0.02743	0	0	0	0	Eukaryota;Ascomycota;Dothideomycetes;Pleosporales;Thyridariaceae;Roussoella;Roussoella sp.
Rutstroemia firma	0	0	0	0	0	0.02743	0	0	0	0	Eukaryota;Ascomycota;Leotiomycetes;Helotiales;Rutstroemiaceae;Rutstroemia;Rutstroemia firma
Saccharata proteae	0	0	0	0.757	0	0.05485	0	0	0	0	Eukaryota;Ascomycota;Dothideomycetes;Botryosphaeriales;Saccharataceae;Saccharata;Saccharata proteae
Sarcostroma bisetulatum	0	0	0	0	0	0	0.02509	0	0	0	Eukaryota;Ascomycota;Sordariomycetes;Xylariales;Amphisphaeriaceae;Sarcostroma;Sarcostroma bisetulatum
Sarocladium sp. E31	0	0	0	0.05047	0	0	0	0.3277	0	0	Eukaryota;Ascomycota;Sordariomycetes;Hypocreales;unkn. Hypocreales(o);Sarocladium;Sarocladium sp. E31
Sarocladium strictum	0	0.05043	0	0.02523	0	0.65826	0	0	0.12645	0.02508	Eukaryota;Ascomycota;Sordariomycetes;Hypocreales;unkn. Hypocreales(o);Sarocladium;Sarocladium strictum
Schizothyrium pomi	0	0.05043	0	0.10093	0	0.02743	0.17561	0	0	0	Eukaryota;Ascomycota;Dothideomycetes;Capnodiales;Schizothyriaceae;Schizothyrium;Schizothyrium pomi
Scorias spongiosa	0	0.05043	0	5.67752	0	0.02743	0	1.18477	0	0	Eukaryota;Ascomycota;Dothideomycetes;Capnodiales;Capnodiaceae;Scorias;Scorias spongiosa
Seiridium marginatum	0	0	0	0	0	0.08228	0	0	0	0	Eukaryota;Ascomycota;Sordariomycetes;Xylariales;Sporocadaceae;Seiridium;Seiridium marginatum
Seltsamia ulmi	0	0	0.0253	0	0	0	0.15053	0	0	0	Eukaryota;Ascomycota;Dothideomycetes;Pleosporales;Cucurbitariaceae;Seltsamia;Seltsamia ulmi
Septofusidium berolinense	0	0	0	0	0	0	0.05018	0	0	0	Eukaryota;Ascomycota;Sordariomycetes;Hypocreales;Tilachlidiaceae;Septofusidium;Septofusidium berolinense
Solicoccozyma terricola	0	0	0	0.02523	0.4329	0	0	0.68062	0.05058	4.03711	Eukaryota;Basidiomycota;Tremellomycetes;Filobasidiales;Piskurozymaceae;Solicoccozyma;Solicoccozyma terricola
Sordaria tamaensis	0	0	0	0.05047	0	0	0	0	0	0	Eukaryota;Ascomycota;Sordariomycetes;Sordariales;Sordariaceae;Sordaria;Sordaria tamaensis
Sordariomycetes sp. AH1001_3A	0.17548	0	0	0	0	0	0	0	0	0	Eukaryota;Ascomycota;Sordariomycetes;unkn. Sordariomycetes(c);unkn. Sordariomycetes(c);unkn. Sordariomycetes(c);Sordariomycetes sp. AH1001_3A
Sphaeriothyrium filicinum	0	0	0	0	0	0	0	0.02521	0	0	Eukaryota;Ascomycota;unkn. Ascomycota(p);unkn. Ascomycota(p);unkn. Ascomycota(p);Sphaeriothyrium;Sphaeriothyrium filicinum
Spirosphaera floriformis	0	0	0	0	0	0.02743	0	0	0	0.02508	Eukaryota;Ascomycota;Leotiomycetes;Helotiales;unkn. Helotiales(o);Spirosphaera;Spirosphaera floriformis
Sporidiobolus sp. FA-8H	0	0	0	0	0	0	0	0.05042	0	0	Eukaryota;Basidiomycota;Microbotryomycetes;Sporidiobolales;Sporidiobolaceae;Sporidiobolus;Sporidiobolus sp. FA-8H
Sporobolomyces sp. (in: Microbotryomycetes)	0	0	0	0	0	0	0	0.02521	0	0	Eukaryota;Basidiomycota;Microbotryomycetes;Sporidiobolales;Sporidiobolaceae;Sporobolomyces;Sporobolomyces sp. (in: Microbotryomycetes)
Stachybotrys cf. elegans HGUP 0208	0	0	0	0	0	0	0	0	0	0.12538	Eukaryota;Ascomycota;Sordariomycetes;Hypocreales;Stachybotryaceae;Stachybotrys;Stachybotrys cf. elegans HGUP 0208
Stachybotrys cf. elegans HGUP 0310	0	0	0	0	0.64935	0.71311	0	0.25208	0	0	Eukaryota;Ascomycota;Sordariomycetes;Hypocreales;Stachybotryaceae;Stachybotrys;Stachybotrys cf. elegans HGUP 0310
Stachybotrys chartarum	0	0	0	0	0	0.27427	0	0	0	0	Eukaryota;Ascomycota;Sordariomycetes;Hypocreales;Stachybotryaceae;Stachybotrys;Stachybotrys chartarum
Stachybotrys microspora	0	0	0	0	0	0.43884	0	0	0	0	Eukaryota;Ascomycota;Sordariomycetes;Hypocreales;Stachybotryaceae;Stachybotrys;Stachybotrys microspora
Stachybotrys nephrospora	0	0	0	0	0.10823	0.02743	0	0.3025	0	0	Eukaryota;Ascomycota;Sordariomycetes;Hypocreales;Stachybotryaceae;Stachybotrys;Stachybotrys nephrospora
Stachybotrys sp. LL-2014	0	0	0.0253	0	0	0	0	0	0	0	Eukaryota;Ascomycota;Sordariomycetes;Hypocreales;Stachybotryaceae;Stachybotrys;Stachybotrys sp. LL-2014
Stachybotrys subcylindrospora	0	0	0	0	1.51515	0.02743	0	0	0	0	Eukaryota;Ascomycota;Sordariomycetes;Hypocreales;Stachybotryaceae;Stachybotrys;Stachybotrys subcylindrospora
Stachybotrys subreniformis	0	0	0	0	0.10823	0	0	0	0	0	Eukaryota;Ascomycota;Sordariomycetes;Hypocreales;Stachybotryaceae;Stachybotrys;Stachybotrys subreniformis
Stachybotrys theobromae	0	0	0	0	0	0.02743	0	0	0	0	Eukaryota;Ascomycota;Sordariomycetes;Hypocreales;Stachybotryaceae;Stachybotrys;Stachybotrys theobromae
Stagonosporopsis cucurbitacearum	0	0.02521	0	0	0	0	0	0	0	0	Eukaryota;Ascomycota;Dothideomycetes;Pleosporales;Didymellaceae;Stagonosporopsis;Stagonosporopsis cucurbitacearum
Starmerella bombicola	0	0	0	0	0	0.02743	0	0	0	0	Eukaryota;Ascomycota;Saccharomycetes;Saccharomycetales;unkn. Saccharomycetales(o);Starmerella;Starmerella bombicola
Strelitziana africana	0	0.12607	1.13866	0.35327	0	0.38398	0	0	0	0	Eukaryota;Ascomycota;Eurotiomycetes;Chaetothyriales;unkn. Chaetothyriales(o);Strelitziana;Strelitziana africana
Strelitziana eucalypti	0	0	0	0	0	0.02743	0	0	0	0	Eukaryota;Ascomycota;Eurotiomycetes;Chaetothyriales;unkn. Chaetothyriales(o);Strelitziana;Strelitziana eucalypti
Strelitziana mali	0	0	0	0	0	0.02743	0	0	0	0	Eukaryota;Ascomycota;Eurotiomycetes;Chaetothyriales;unkn. Chaetothyriales(o);Strelitziana;Strelitziana mali
Stromatonectria caraganae	0	0	0.05061	0	0.32468	0.08228	0	0	0	0.02508	Eukaryota;Ascomycota;Sordariomycetes;Hypocreales;Bionectriaceae;Stromatonectria;Stromatonectria caraganae
Stropharia rugosoannulata	0	0	0	0	0	0	0	0.70582	0	0	Eukaryota;Basidiomycota;Agaricomycetes;Agaricales;Strophariaceae;Stropharia;Stropharia rugosoannulata
Surculiseries rugispora	0.60165	0.25214	0.43016	0.32803	0	0.08228	0	0	0.05058	0.02508	Eukaryota;Ascomycota;Sordariomycetes;Xylariales;unkn. Xylariales(o);Surculiseries;Surculiseries rugispora
Symmetrospora sp. AsA5.1	0	0	0.0253	0	0	0	0	0	0	0	Eukaryota;Basidiomycota;Cystobasidiomycetes;unkn. Cystobasidiomycetes(c);unkn. Cystobasidiomycetes(c);Symmetrospora;Symmetrospora sp. AsA5.1
Talaromyces verruculosus	0	0	0	0	0	0.05485	0	0	0	0	Eukaryota;Ascomycota;Eurotiomycetes;Eurotiales;Trichocomaceae;Talaromyces;Talaromyces verruculosus
Teichospora austroafricana	0	0	0	0	0	0.02743	0	0	0	0	Eukaryota;Ascomycota;Dothideomycetes;Pleosporales;Teichosporaceae;Teichospora;Teichospora austroafricana
Teratoramularia kirschneriana	0	0	0	0	0.21645	0.02743	0	0	0	0	Eukaryota;Ascomycota;Dothideomycetes;Capnodiales;Mycosphaerellaceae;Teratoramularia;Teratoramularia kirschneriana
Teratosphaeria cryptica	0	0	0	0	0	0	0	0	0	0.12538	Eukaryota;Ascomycota;Dothideomycetes;Capnodiales;Teratosphaeriaceae;Teratosphaeria;Teratosphaeria cryptica
Teratosphaeria destructans	0	0	0	0	0	0.08228	0	0	0	0	Eukaryota;Ascomycota;Dothideomycetes;Capnodiales;Teratosphaeriaceae;Teratosphaeria;Teratosphaeria destructans
Teratosphaeria macowanii	0	0	0	0	0	0.02743	0	0	0	0	Eukaryota;Ascomycota;Dothideomycetes;Capnodiales;Teratosphaeriaceae;Teratosphaeria;Teratosphaeria macowanii
Teratosphaeria sp. CPC 13917	0	0	0	0.05047	0.10823	0.98738	0	0	0.12645	0.02508	Eukaryota;Ascomycota;Dothideomycetes;Capnodiales;Teratosphaeriaceae;Teratosphaeria;Teratosphaeria sp. CPC 13917
Teratosphaeria sp. CPC 14957	0	0	0	0.0757	0	0	0	0	0	0	Eukaryota;Ascomycota;Dothideomycetes;Capnodiales;Teratosphaeriaceae;Teratosphaeria;Teratosphaeria sp. CPC 14957
Tetracladium setigerum	0	0	0	0.02523	0	0	0	0	0	0	Eukaryota;Ascomycota;unkn. Ascomycota(p);unkn. Ascomycota(p);unkn. Ascomycota(p);Tetracladium;Tetracladium setigerum
Thyronectria asturiensis	0	0	0	0	0.10823	0	0	0	0	0	Eukaryota;Ascomycota;Sordariomycetes;Hypocreales;Nectriaceae;Thyronectria;Thyronectria asturiensis
Thyronectria berolinensis	0	0	0	0.42897	0	0.08228	0	0	0	0	Eukaryota;Ascomycota;Sordariomycetes;Hypocreales;Nectriaceae;Thyronectria;Thyronectria berolinensis
Thyronectria caudata	0	0	0	0.02523	0	0	0	0	0	0	Eukaryota;Ascomycota;Sordariomycetes;Hypocreales;Nectriaceae;Thyronectria;Thyronectria caudata
Thyronectria chrysogramma	0	0	0	0	0	0.05485	0	0	0	0	Eukaryota;Ascomycota;Sordariomycetes;Hypocreales;Nectriaceae;Thyronectria;Thyronectria chrysogramma
Thyronectria concentrica	0	0	0	0.02523	0	0	0	0	0	0	Eukaryota;Ascomycota;Sordariomycetes;Hypocreales;Nectriaceae;Thyronectria;Thyronectria concentrica
Thyronectria lamyi	0	0	0	0.02523	0	0	0	0	0	0	Eukaryota;Ascomycota;Sordariomycetes;Hypocreales;Nectriaceae;Thyronectria;Thyronectria lamyi
Thyronectria pinicola	0	0	0	0	0	0.10971	0	0	0	0	Eukaryota;Ascomycota;Sordariomycetes;Hypocreales;Nectriaceae;Thyronectria;Thyronectria pinicola
Thyronectria roseovirens	0	0	0	0.05047	0	0.02743	0	0	0	0	Eukaryota;Ascomycota;Sordariomycetes;Hypocreales;Nectriaceae;Thyronectria;Thyronectria roseovirens
Tolypocladium capitatum	0	0	0	0	0	0.05485	0	0	0.02529	0	Eukaryota;Ascomycota;Sordariomycetes;Hypocreales;Ophiocordycipitaceae;Tolypocladium;Tolypocladium capitatum
Tolypocladium jezoense	0	0	0	0	0	0	0.02509	0	0	0	Eukaryota;Ascomycota;Sordariomycetes;Hypocreales;Ophiocordycipitaceae;Tolypocladium;Tolypocladium jezoense
Tolypocladium ophioglossoides	0	0	0	0	0	0.02743	0	0	0	0	Eukaryota;Ascomycota;Sordariomycetes;Hypocreales;Ophiocordycipitaceae;Tolypocladium;Tolypocladium ophioglossoides
Tolyposporium isolepidis	0	0	0	0	0	0	0.02509	0	0.07587	0	Eukaryota;Basidiomycota;Ustilaginomycetes;Ustilaginales;Ustilaginaceae;Tolyposporium;Tolyposporium isolepidis
Tomentellopsis sp. PDD 95789	0	0	0	0	0	0.05485	0	0	0	0	Eukaryota;Basidiomycota;Agaricomycetes;Thelephorales;Thelephoraceae;Tomentellopsis;Tomentellopsis sp. PDD 95789
Trametes gibbosa	0.05014	0	0.17713	0.0757	0	0.16456	1.60562	0.07562	0	0	Eukaryota;Basidiomycota;Agaricomycetes;Polyporales;Polyporaceae;Trametes;Trametes gibbosa
Trametes versicolor	0.02507	0.22693	42.5607	0.10093	0.10823	0.3017	0.02509	0.02521	0.07587	0.27583	Eukaryota;Basidiomycota;Agaricomycetes;Polyporales;Polyporaceae;Trametes;Trametes versicolor
Trichoderma reesei	0.02507	0.10086	0.0253	0.05047	0.21645	0.10971	0.02509	0.07562	0	0.05015	Eukaryota;Ascomycota;Sordariomycetes;Hypocreales;Hypocreaceae;Trichoderma;Trichoderma reesei
Tricholoma saponaceum	0	0	0.07591	0	0	0.10971	0	0	0	0	Eukaryota;Basidiomycota;Agaricomycetes;Agaricales;Tricholomataceae;Tricholoma;Tricholoma saponaceum
Trichophaea sp. G78	0	0	0	0	0	0	0	0.05042	0	0	Eukaryota;Ascomycota;Pezizomycetes;Pezizales;Pyronemataceae;Trichophaea;Trichophaea sp. G78
Trichothecium roseum	0	0	0	0.0757	0	0.08228	0	0.02521	0	0	Eukaryota;Ascomycota;Sordariomycetes;Hypocreales;unkn. Hypocreales(o);Trichothecium;Trichothecium roseum
Tulasnella asymmetrica	0	0	0.17713	0	0	0	0	0	0	0	Eukaryota;Basidiomycota;Agaricomycetes;Cantharellales;Tulasnellaceae;Tulasnella;Tulasnella asymmetrica
Tulostoma simulans	0	0	0	0	0	0.05485	0	0	0	0	Eukaryota;Basidiomycota;Agaricomycetes;Agaricales;Agaricaceae;Tulostoma;Tulostoma simulans
Tulostoma sp. 1 EL-2016	0	0	0	0	0	0	0	0.02521	0	0	Eukaryota;Basidiomycota;Agaricomycetes;Agaricales;Agaricaceae;Tulostoma;Tulostoma sp. 1 EL-2016
Uleiella chilensis	0	0.10086	0	0	0	0	0	0	0	0	Eukaryota;Basidiomycota;Ustilaginomycetes;Ustilaginales;Uleiellaceae;Uleiella;Uleiella chilensis
Umbilicaria esculenta	0	0	0	0	0	0.02743	0	0	0	0.07523	Eukaryota;Ascomycota;Lecanoromycetes;Umbilicariales;Umbilicariaceae;Umbilicaria;Umbilicaria esculenta
unkn. Agaricales(o)	0	0	0.22773	0	0	0.05485	0	0.05042	0	0.02508	Eukaryota;Basidiomycota;Agaricomycetes;Agaricales;unkn. Agaricales(o);unkn. Agaricales(o);unkn. Agaricales(o)
unkn. Agaricomycetes(c)	0	0	0	0	0	0.05485	0	0	0	0	Eukaryota;Basidiomycota;Agaricomycetes;unkn. Agaricomycetes(c);unkn. Agaricomycetes(c);unkn. Agaricomycetes(c);unkn. Agaricomycetes(c)
unkn. Alternaria(g)	0	0	0.0253	0.02523	0	0	0.02509	0	0.20233	0	Eukaryota;Ascomycota;Dothideomycetes;Pleosporales;Pleosporaceae;Alternaria;unkn. Alternaria(g)
unkn. Arthopyreniaceae(f)	0	0	0	0	0	0.27427	0	0	0	0	Eukaryota;Ascomycota;Dothideomycetes;Pleosporales;Arthopyreniaceae;unkn. Arthopyreniaceae(f);unkn. Arthopyreniaceae(f)
unkn. Ascomycota(p)	0.05014	0.07564	0.07591	0	0	0.38398	0.02509	0.05042	0	0	Eukaryota;Ascomycota;unkn. Ascomycota(p);unkn. Ascomycota(p);unkn. Ascomycota(p);unkn. Ascomycota(p);unkn. Ascomycota(p)
unkn. Aspergillus(g)	0	0	0	0	0	0	0	0.05042	0	0	Eukaryota;Ascomycota;Eurotiomycetes;Eurotiales;Aspergillaceae;Aspergillus;unkn. Aspergillus(g)
unkn. Atractosporocybe(g)	0	0	0	0	0	0	0.02509	0	0	0	Eukaryota;Basidiomycota;Agaricomycetes;Agaricales;Tricholomataceae;Atractosporocybe;unkn. Atractosporocybe(g)
unkn. Auricularia(g)	0	0	0	0	0	0.05485	0	0	0	0	Eukaryota;Basidiomycota;Agaricomycetes;Auriculariales;Auriculariaceae;Auricularia;unkn. Auricularia(g)
unkn. Auriculariales(o)	0	0	0	0	0	0.08228	0	0	0	0	Eukaryota;Basidiomycota;Agaricomycetes;Auriculariales;unkn. Auriculariales(o);unkn. Auriculariales(o);unkn. Auriculariales(o)
unkn. Bacidina(g)	0	0	0	0	0	0.05485	0	0	0	0	Eukaryota;Ascomycota;Lecanoromycetes;Lecanorales;Ramalinaceae;Bacidina;unkn. Bacidina(g)
unkn. Basidiomycota(p)	0	0	0.07591	0	0	0	0.45158	0	0	0	Eukaryota;Basidiomycota;unkn. Basidiomycota(p);unkn. Basidiomycota(p);unkn. Basidiomycota(p);unkn. Basidiomycota(p);unkn. Basidiomycota(p)
unkn. Bipolaris(g)	0	0	0	0.02523	0	0	0	0	0	0	Eukaryota;Ascomycota;Dothideomycetes;Pleosporales;Pleosporaceae;Bipolaris;unkn. Bipolaris(g)
unkn. Botryosphaeriaceae(f)	0	0.37821	0.05061	0.1514	0	0.27427	0.2007	0	0	0	Eukaryota;Ascomycota;Dothideomycetes;Botryosphaeriales;Botryosphaeriaceae;unkn. Botryosphaeriaceae(f);unkn. Botryosphaeriaceae(f)
unkn. Botryosphaeriales(o)	0	0	0	0.10093	0	0.08228	0	0	0	0	Eukaryota;Ascomycota;Dothideomycetes;Botryosphaeriales;unkn. Botryosphaeriales(o);unkn. Botryosphaeriales(o);unkn. Botryosphaeriales(o)
unkn. Capnodiales(o)	0	0	0	0	0	0.02743	0.07526	0	0	0	Eukaryota;Ascomycota;Dothideomycetes;Capnodiales;unkn. Capnodiales(o);unkn. Capnodiales(o);unkn. Capnodiales(o)
unkn. Cercospora(g)	0.02507	0	0.20243	0.58037	0.10823	0.08228	1.68088	0.07562	0.45524	0.02508	Eukaryota;Ascomycota;Dothideomycetes;Capnodiales;Mycosphaerellaceae;Cercospora;unkn. Cercospora(g)
unkn. Chaetomium(g)	0	0	0	0	0	0	0	0.02521	0	0	Eukaryota;Ascomycota;Sordariomycetes;Sordariales;Chaetomiaceae;Chaetomium;unkn. Chaetomium(g)
unkn. Chaetothyriales(o)	0	0.12607	0.45547	0.27757	2.1645	0	0	0.05042	0.02529	0	Eukaryota;Ascomycota;Eurotiomycetes;Chaetothyriales;unkn. Chaetothyriales(o);unkn. Chaetothyriales(o);unkn. Chaetothyriales(o)
unkn. Cladosporium(g)	0	0.42864	0.10121	2.14484	0	0	0.02509	0.07562	0.40465	0.22568	Eukaryota;Ascomycota;Dothideomycetes;Capnodiales;Cladosporiaceae;Cladosporium;unkn. Cladosporium(g)
unkn. Claviceps(g)	0	0	0	0	0.21645	0	0	0	0	0	Eukaryota;Ascomycota;Sordariomycetes;Hypocreales;Clavicipitaceae;Claviceps;unkn. Claviceps(g)
unkn. Clitocybe(g)	0	0	0.0253	0	0	0	0	0	0	0	Eukaryota;Basidiomycota;Agaricomycetes;Agaricales;Tricholomataceae;Clitocybe;unkn. Clitocybe(g)
unkn. Clitopilus(g)	0	0	0	0	0	0	0	0.07562	0	0	Eukaryota;Basidiomycota;Agaricomycetes;Agaricales;Entolomataceae;Clitopilus;unkn. Clitopilus(g)
unkn. Coprinellus(g)	0	0	0	0	0	0.02743	0	0	0	0	Eukaryota;Basidiomycota;Agaricomycetes;Agaricales;Psathyrellaceae;Coprinellus;unkn. Coprinellus(g)
unkn. Coprinopsis(g)	0	0	0	0	0	0.02743	0	0	0	0	Eukaryota;Basidiomycota;Agaricomycetes;Agaricales;Psathyrellaceae;Coprinopsis;unkn. Coprinopsis(g)
unkn. Cordycipitaceae(f)	0	0	0.0253	0	0	0	0	0	0	0	Eukaryota;Ascomycota;Sordariomycetes;Hypocreales;Cordycipitaceae;unkn. Cordycipitaceae(f);unkn. Cordycipitaceae(f)
unkn. Corticiaceae(f)	0	0	0	0	0	0.02743	0	0	0	0	Eukaryota;Basidiomycota;Agaricomycetes;Corticiales;Corticiaceae;unkn. Corticiaceae(f);unkn. Corticiaceae(f)
unkn. Cortinarius(g)	0	0	0.05061	0	0	0	0	0.05042	0	0	Eukaryota;Basidiomycota;Agaricomycetes;Agaricales;Cortinariaceae;Cortinarius;unkn. Cortinarius(g)
unkn. Cryptococcus(g)	0.02507	0	0	0	0.10823	0.21942	0	0	0	0.02508	Eukaryota;Basidiomycota;Tremellomycetes;Tremellales;Cryptococcaceae;Cryptococcus;unkn. Cryptococcus(g)
unkn. Curvularia(g)	0	0.02521	0	0	0	0	0	0	0	0	Eukaryota;Ascomycota;Dothideomycetes;Pleosporales;Pleosporaceae;Curvularia;unkn. Curvularia(g)
unkn. Cystobasidium(g)	0	0	0.40486	0	0	0	0	0	0	0	Eukaryota;Basidiomycota;Cystobasidiomycetes;Cystobasidiales;Cystobasidiaceae;Cystobasidium;unkn. Cystobasidium(g)
unkn. Diaporthales(o)	0	0	0	0	0	0.05485	0	0	0	0	Eukaryota;Ascomycota;Sordariomycetes;Diaporthales;unkn. Diaporthales(o);unkn. Diaporthales(o);unkn. Diaporthales(o)
unkn. Didymellaceae(f)	0	0	0.0253	0	0	0	0	0	0	0	Eukaryota;Ascomycota;Dothideomycetes;Pleosporales;Didymellaceae;unkn. Didymellaceae(f);unkn. Didymellaceae(f)
unkn. Didymosphaeriaceae(f)	0	0	0	0	0	0	0.02509	0	0	0	Eukaryota;Ascomycota;Dothideomycetes;Pleosporales;Didymosphaeriaceae;unkn. Didymosphaeriaceae(f);unkn. Didymosphaeriaceae(f)
unkn. Dothideomycetes(c)	0	1.26072	0.05061	0.0757	0	0	0.05018	2.34434	0	0	Eukaryota;Ascomycota;Dothideomycetes;unkn. Dothideomycetes(c);unkn. Dothideomycetes(c);unkn. Dothideomycetes(c);unkn. Dothideomycetes(c)
unkn. Epichloe(g)	0	0	0	0	23.2684	0	0	0.02521	0	0	Eukaryota;Ascomycota;Sordariomycetes;Hypocreales;Clavicipitaceae;Epichloe;unkn. Epichloe(g)
unkn. Epicoccum(g)	0	0	0	0	0	0	0	0.05042	0	0	Eukaryota;Ascomycota;Dothideomycetes;Pleosporales;Didymellaceae;Epicoccum;unkn. Epicoccum(g)
unkn. Eukaryota(d)	0	0.12607	0.78441	0.32803	0.64935	2.08448	0.07526	0.15125	0.07587	0.07523	Eukaryota;unkn. Eukaryota(d);unkn. Eukaryota(d);unkn. Eukaryota(d);unkn. Eukaryota(d);unkn. Eukaryota(d);unkn. Eukaryota(d)
unkn. Eurotiales(o)	0	0.02521	0	0	0	0	0	0	0	0	Eukaryota;Ascomycota;Eurotiomycetes;Eurotiales;unkn. Eurotiales(o);unkn. Eurotiales(o);unkn. Eurotiales(o)
unkn. Exidiaceae(f)	0	0	0	0	0	0.02743	0	0	0	0	Eukaryota;Basidiomycota;Agaricomycetes;Auriculariales;Exidiaceae;unkn. Exidiaceae(f);unkn. Exidiaceae(f)
unkn. Fomitopsidaceae(f)	0.02507	0	0	0	0	0	0	0	0	0	Eukaryota;Basidiomycota;Agaricomycetes;Polyporales;Fomitopsidaceae;unkn. Fomitopsidaceae(f);unkn. Fomitopsidaceae(f)
unkn. Fusarium(g)	0.05014	0.5295	0.07591	0.73177	0.10823	0.16456	0.07526	0.15125	0.07587	3.0341	Eukaryota;Ascomycota;Sordariomycetes;Hypocreales;Nectriaceae;Fusarium;unkn. Fusarium(g)
unkn. Gaeumannomyces(g)	0	0.02521	0.48077	0.02523	0	0	0.15053	0	0	0	Eukaryota;Ascomycota;Sordariomycetes;Magnaporthales;Magnaporthaceae;Gaeumannomyces;unkn. Gaeumannomyces(g)
unkn. Helminthosporium(g)	0	0	0	0	0	0.02743	0	0	0	0	Eukaryota;Ascomycota;Dothideomycetes;Pleosporales;Massarinaceae;Helminthosporium;unkn. Helminthosporium(g)
unkn. Hypocreales(o)	0	0	0	0	0	0.08228	0.07526	0.10083	0	0	Eukaryota;Ascomycota;Sordariomycetes;Hypocreales;unkn. Hypocreales(o);unkn. Hypocreales(o);unkn. Hypocreales(o)
unkn. Lasiodiplodia(g)	0	0	0	0.02523	0	0.05485	0	0	0	0	Eukaryota;Ascomycota;Dothideomycetes;Botryosphaeriales;Botryosphaeriaceae;Lasiodiplodia;unkn. Lasiodiplodia(g)
unkn. Lycoperdon(g)	0	0	0	0.0757	0	0	0	0	0	0	Eukaryota;Basidiomycota;Agaricomycetes;Agaricales;Lycoperdaceae;Lycoperdon;unkn. Lycoperdon(g)
unkn. Montagnula(g)	0	0	0	0	0	0.02743	0	0	0	0	Eukaryota;Ascomycota;Dothideomycetes;Pleosporales;Didymosphaeriaceae;Montagnula;unkn. Montagnula(g)
unkn. Mucor(g)	0.02507	0	0	0	0	0.08228	0	0	0.02529	0	Eukaryota;Mucoromycota;unkn. Mucoromycota(p);Mucorales;Mucoraceae;Mucor;unkn. Mucor(g)
unkn. Mucoraceae(f)	0	0	0	0	0	0	0.80281	0.42854	0	0	Eukaryota;Mucoromycota;unkn. Mucoromycota(p);Mucorales;Mucoraceae;unkn. Mucoraceae(f);unkn. Mucoraceae(f)
unkn. Mycosphaerellaceae(f)	0	0	0.05061	1.18597	0	0.05485	0.02509	0	0.07587	0.02508	Eukaryota;Ascomycota;Dothideomycetes;Capnodiales;Mycosphaerellaceae;unkn. Mycosphaerellaceae(f);unkn. Mycosphaerellaceae(f)
unkn. Nectriaceae(f)	0	0	0	0.05047	0	0	0	0	0	0	Eukaryota;Ascomycota;Sordariomycetes;Hypocreales;Nectriaceae;unkn. Nectriaceae(f);unkn. Nectriaceae(f)
unkn. Neodevriesia(g)	0	0.02521	0	0	0	0.05485	0	0	0	0	Eukaryota;Ascomycota;Dothideomycetes;Capnodiales;Neodevriesiaceae;Neodevriesia;unkn. Neodevriesia(g)
unkn. Neofusicoccum(g)	0	0	0	0	0	0.05485	0	0	0	0	Eukaryota;Ascomycota;Dothideomycetes;Botryosphaeriales;Botryosphaeriaceae;Neofusicoccum;unkn. Neofusicoccum(g)
unkn. Nigrospora(g)	0.02507	0	0.0253	0.0757	0	0.13714	0.02509	0.02521	0.07587	0.17553	Eukaryota;Ascomycota;Sordariomycetes;Trichosphaeriales;Trichosphaeriaceae;Nigrospora;unkn. Nigrospora(g)
unkn. Ophiosphaerella(g)	0	0	0	0	0	0	0	0.02521	0	0	Eukaryota;Ascomycota;Dothideomycetes;Pleosporales;Phaeosphaeriaceae;Ophiosphaerella;unkn. Ophiosphaerella(g)
unkn. Peniophora(g)	0	0	0.12652	0	0	0	0	0	0	0	Eukaryota;Basidiomycota;Agaricomycetes;Russulales;Peniophoraceae;Peniophora;unkn. Peniophora(g)
unkn. Periconia(g)	0	0	0	0	0	0	0	0.10083	0	0	Eukaryota;Ascomycota;Dothideomycetes;Pleosporales;Periconiaceae;Periconia;unkn. Periconia(g)
unkn. Phaeoacremonium(g)	0	0	0	0	0	0.02743	0	0	0	0	Eukaryota;Ascomycota;Sordariomycetes;Togniniales;Togniniaceae;Phaeoacremonium;unkn. Phaeoacremonium(g)
unkn. Phoma(g)	0	0	0	0.05047	0	0	0	0	0	0	Eukaryota;Ascomycota;Dothideomycetes;Pleosporales;Didymellaceae;Phoma;unkn. Phoma(g)
unkn. Pleosporaceae(f)	0	0	0.05061	0.02523	0	0	0.02509	0	0	0	Eukaryota;Ascomycota;Dothideomycetes;Pleosporales;Pleosporaceae;unkn. Pleosporaceae(f);unkn. Pleosporaceae(f)
unkn. Pleosporales(o)	0.02507	0.07564	0	0	0	0.87767	0.02509	0	0	0.02508	Eukaryota;Ascomycota;Dothideomycetes;Pleosporales;unkn. Pleosporales(o);unkn. Pleosporales(o);unkn. Pleosporales(o)
unkn. Polyporaceae(f)	0	0	0	0	0	0	0.02509	0	0	0	Eukaryota;Basidiomycota;Agaricomycetes;Polyporales;Polyporaceae;unkn. Polyporaceae(f);unkn. Polyporaceae(f)
unkn. Polyporales(o)	0	0	0	0.02523	0	0	0.02509	0	0	0	Eukaryota;Basidiomycota;Agaricomycetes;Polyporales;unkn. Polyporales(o);unkn. Polyporales(o);unkn. Polyporales(o)
unkn. Preussia(g)	0	0	0	0	0	0.16456	0	0	0	0.15045	Eukaryota;Ascomycota;Dothideomycetes;Pleosporales;Sporormiaceae;Preussia;unkn. Preussia(g)
unkn. Psathyrellaceae(f)	0.02507	0	0	0	0	0	0	0	0	0	Eukaryota;Basidiomycota;Agaricomycetes;Agaricales;Psathyrellaceae;unkn. Psathyrellaceae(f);unkn. Psathyrellaceae(f)
unkn. Pseudocercosporella(g)	0	0	0.05061	0	0	0	0	0	0.02529	0	Eukaryota;Ascomycota;Dothideomycetes;Capnodiales;Mycosphaerellaceae;Pseudocercosporella;unkn. Pseudocercosporella(g)
unkn. Ramularia(g)	0	0	0	0.1514	0	0	0.02509	0	0	0	Eukaryota;Ascomycota;Dothideomycetes;Capnodiales;Mycosphaerellaceae;Ramularia;unkn. Ramularia(g)
unkn. Rhodotorula(g)	0	0	0	0	0	0	0	0.05042	0	0	Eukaryota;Basidiomycota;Microbotryomycetes;Sporidiobolales;Sporidiobolaceae;Rhodotorula;unkn. Rhodotorula(g)
unkn. Saccharata(g)	0	0	0	0	0	0.02743	0	0	0	0.02508	Eukaryota;Ascomycota;Dothideomycetes;Botryosphaeriales;Saccharataceae;Saccharata;unkn. Saccharata(g)
unkn. Sordariomycetes(c)	0	0	0.0253	0	0	0.02743	0.02509	0	0	0	Eukaryota;Ascomycota;Sordariomycetes;unkn. Sordariomycetes(c);unkn. Sordariomycetes(c);unkn. Sordariomycetes(c);unkn. Sordariomycetes(c)
unkn. Sporobolomyces(g)	0	0	0.22773	0	0	0	0	0	0	0	Eukaryota;Basidiomycota;Agaricostilbomycetes;unkn. Agaricostilbomycetes(c);unkn. Agaricostilbomycetes(c);Sporobolomyces;unkn. Sporobolomyces(g)
unkn. Stachybotryaceae(f)	0	0	0	0	0	0.02743	0	0	0	0	Eukaryota;Ascomycota;Sordariomycetes;Hypocreales;Stachybotryaceae;unkn. Stachybotryaceae(f);unkn. Stachybotryaceae(f)
unkn. Stachybotrys(g)	0.05014	0	0.07591	0	0.4329	1.56336	0	0	0.02529	0	Eukaryota;Ascomycota;Sordariomycetes;Hypocreales;Stachybotryaceae;Stachybotrys;unkn. Stachybotrys(g)
unkn. Sympoventuriaceae(f)	0.02507	0	0	0	0.10823	0	0	0	0	0	Eukaryota;Ascomycota;Dothideomycetes;Venturiales;Sympoventuriaceae;unkn. Sympoventuriaceae(f);unkn. Sympoventuriaceae(f)
unkn. Teichospora(g)	0	0	0	0	0	0.02743	0	0	0	0	Eukaryota;Ascomycota;Dothideomycetes;Pleosporales;Teichosporaceae;Teichospora;unkn. Teichospora(g)
unkn. Teratosphaeriaceae(f)	0	0	0	0.02523	0	0.02743	0	0	0	0	Eukaryota;Ascomycota;Dothideomycetes;Capnodiales;Teratosphaeriaceae;unkn. Teratosphaeriaceae(f);unkn. Teratosphaeriaceae(f)
unkn. Thyronectria(g)	0	0	0	0.05047	0	0	0.02509	0	0	0	Eukaryota;Ascomycota;Sordariomycetes;Hypocreales;Nectriaceae;Thyronectria;unkn. Thyronectria(g)
unkn. Tolyposporium(g)	0	0	0	0	0	0	0	0.02521	0	0	Eukaryota;Basidiomycota;Ustilaginomycetes;Ustilaginales;Ustilaginaceae;Tolyposporium;unkn. Tolyposporium(g)
unkn. Tremellomycetes(c)	0	0	0.05061	0	0	0.08228	0	0	0.22762	0	Eukaryota;Basidiomycota;Tremellomycetes;unkn. Tremellomycetes(c);unkn. Tremellomycetes(c);unkn. Tremellomycetes(c);unkn. Tremellomycetes(c)
unkn. Tricholomataceae(f)	0	0	0.17713	0	0	0	0	0	0	0	Eukaryota;Basidiomycota;Agaricomycetes;Agaricales;Tricholomataceae;unkn. Tricholomataceae(f);unkn. Tricholomataceae(f)
unkn. Trichosphaeriales(o)	0	0.02521	0	0	0	0	0	0	0	0	Eukaryota;Ascomycota;Sordariomycetes;Trichosphaeriales;unkn. Trichosphaeriales(o);unkn. Trichosphaeriales(o);unkn. Trichosphaeriales(o)
unkn. Trichosporonaceae(f)	0	0	0	0	0	0.02743	0	0	0	0	Eukaryota;Basidiomycota;Tremellomycetes;Trichosporonales;Trichosporonaceae;unkn. Trichosporonaceae(f);unkn. Trichosporonaceae(f)
unkn. Trichosporonales(o)	0	0	0	0	0	0	0	0	0.05058	0	Eukaryota;Basidiomycota;Tremellomycetes;Trichosporonales;unkn. Trichosporonales(o);unkn. Trichosporonales(o);unkn. Trichosporonales(o)
unkn. Tulostoma(g)	0	0	0	0	0	0.08228	0	0	0	0	Eukaryota;Basidiomycota;Agaricomycetes;Agaricales;Agaricaceae;Tulostoma;unkn. Tulostoma(g)
unkn. Venturiaceae(f)	0	0	0	0	0	0.05485	0	0	0	0	Eukaryota;Ascomycota;Dothideomycetes;Venturiales;Venturiaceae;unkn. Venturiaceae(f);unkn. Venturiaceae(f)
unkn. Verrucaria(g)	0	0	0	0	0	0.02743	0	0	0	0	Eukaryota;Ascomycota;Eurotiomycetes;Verrucariales;Verrucariaceae;Verrucaria;unkn. Verrucaria(g)
unkn. Xanthopsoroma(g)	0	0	0	0	0	0	0	0	0	0.02508	Eukaryota;Ascomycota;Lecanoromycetes;Peltigerales;Pannariaceae;Xanthopsoroma;unkn. Xanthopsoroma(g)
unkn. Xylaria(g)	0	0	0	0	0	0.02743	0	0	0	0	Eukaryota;Ascomycota;Sordariomycetes;Xylariales;Xylariaceae;Xylaria;unkn. Xylaria(g)
Usnea ceratina	0	0	0	0	0	0.16456	0	0	0	0	Eukaryota;Ascomycota;Lecanoromycetes;Lecanorales;Parmeliaceae;Usnea;Usnea ceratina
Ustilago esculenta	0	0.05043	0	0	0	0	0	0	0	0	Eukaryota;Basidiomycota;Ustilaginomycetes;Ustilaginales;Ustilaginaceae;Ustilago;Ustilago esculenta
Ustilago sp. SMN03	0	0.10086	0	0	0.10823	0	0	0	0.02529	0.02508	Eukaryota;Basidiomycota;Ustilaginomycetes;Ustilaginales;Ustilaginaceae;Ustilago;Ustilago sp. SMN03
Vaginatispora fuckelii	0	0	0	0	0	0.02743	0	0	0	0	Eukaryota;Ascomycota;Dothideomycetes;Pleosporales;Lophiostomataceae;Vaginatispora;Vaginatispora fuckelii
Valsaria insitiva	0	0	0	0	0	0.08228	0	0	0	0.02508	Eukaryota;Ascomycota;Dothideomycetes;Valsariales;Valsariaceae;Valsaria;Valsaria insitiva
Valsaria neotropica	0	0.02521	0	0.05047	0	0.02743	0	0	0	0	Eukaryota;Ascomycota;Dothideomycetes;Valsariales;Valsariaceae;Valsaria;Valsaria neotropica
Vascellum curtisii	0	0	0	0	0	0.08228	0	0	0	0	Eukaryota;Basidiomycota;Agaricomycetes;Agaricales;Lycoperdaceae;Vascellum;Vascellum curtisii
Verrucoconiothyrium nitidae	0	0.02521	0.27834	0	0	5.10148	0.02509	0	0.50582	0	Eukaryota;Ascomycota;Dothideomycetes;Pleosporales;Didymosphaeriaceae;Verrucoconiothyrium;Verrucoconiothyrium nitidae
Verticillium dahliae	0	0.02521	0	0	0	0	0	0	0	0	Eukaryota;Ascomycota;Sordariomycetes;Glomerellales;Plectosphaerellaceae;Verticillium;Verticillium dahliae
Vishniacozyma heimaeyensis	0	0	0.15182	0	0.10823	0	0	0	0	0	Eukaryota;Basidiomycota;Tremellomycetes;Tremellales;Bulleribasidiaceae;Vishniacozyma;Vishniacozyma heimaeyensis
Vishniacozyma taibaiensis	0	0	0.0253	0	0	0	0	0	0	0	Eukaryota;Basidiomycota;Tremellomycetes;Tremellales;Bulleribasidiaceae;Vishniacozyma;Vishniacozyma taibaiensis
Woswasia atropurpurea	0	0	0	0	0	0.02743	0	0	0	0	Eukaryota;Ascomycota;Sordariomycetes;unkn. Sordariomycetes(c);unkn. Sordariomycetes(c);Woswasia;Woswasia atropurpurea
Xylaria curta	0.02507	0	0	0	0	0	0	0	0	0	Eukaryota;Ascomycota;Sordariomycetes;Xylariales;Xylariaceae;Xylaria;Xylaria curta
Xylaria sp. ZJ19-B	0	0	0	0	0	0.02743	0	0	0	0	Eukaryota;Ascomycota;Sordariomycetes;Xylariales;Xylariaceae;Xylaria;Xylaria sp. ZJ19-B
Xylariales sp. CHTAE40	0	0	0	0	0	0	0	0	0.02529	0	Eukaryota;Ascomycota;Sordariomycetes;Xylariales;unkn. Xylariales(o);unkn. Xylariales(o);Xylariales sp. CHTAE40
Xylariales sp. F15195	0	0	0.0253	0	0	0	0.02509	0	0	0	Eukaryota;Ascomycota;Sordariomycetes;Xylariales;unkn. Xylariales(o);unkn. Xylariales(o);Xylariales sp. F15195
Xylariales sp. PSU-ES147	0	0	0.0253	0	0	0.05485	0	0	0	0	Eukaryota;Ascomycota;Sordariomycetes;Xylariales;unkn. Xylariales(o);unkn. Xylariales(o);Xylariales sp. PSU-ES147
Yuccamyces pilosus	0	0	0	0	0	0.02743	0	0	0	0	Eukaryota;Ascomycota;Dothideomycetes;Patellariales;unkn. Patellariales(o);Yuccamyces;Yuccamyces pilosus
Zasmidium cerophillum	0	0	0	0	0	0.02743	0	0	0.02529	0	Eukaryota;Ascomycota;Dothideomycetes;Capnodiales;Mycosphaerellaceae;Zasmidium;Zasmidium cerophillum
